# Supplementary material for: Precise Prediction of Calpain Cleavage Sites and Their Aberrance Caused by Mutations in Cancer
Source: Front Genet. 2019 Aug 8;10:715. doi: 10.3389/fgene.2019.00715 (PMC6694742; doi:10.3389/fgene.2019.00715)
Supplement: Table S1 — From the literature and public data resources, we totally curated 442 experimentally identified calpain cleavage sites in 169 proteins, which contained 176 µ-calpain cleavage sites and 256 m-calpain cleavage sites. [file Table_1.xlsx]

## Sheet: Sheet1
Table S1 - Experimentally identified calpain cleavage sites.
Acc	Position	Code	Peptide	Pmids	calpain	Name	Gene	Organism
A2ASS6	9828	SR	KEIKLEMKPPDIPDSRVPIPTMPIRAVPPE	18310072	u-calpain	Titin	Ttn	Mus musculus
B0JZF8	1656	NR	PEENWPSSQKSFNLNRTPSTVTLNNNTANQ	26492372	u-calpain	LOC100145198 protein	kidins220	Xenopus tropicalis
E9Q9B7	1700	NR	PEESWPSCQKAYNLNRTPSTVTLNNNTAPT	26492372	u-calpain	Protein Kidins220	Kidins220	Mus musculus
O00151	271	FV	LPMCDKCGTGIVGVFVKLRDRHRHPECYVC	19926129	calpain3	PDZ and LIM domain protein 1	PDLIM1	Homo sapiens
O08734	15	DE	MASGQGPGPPKVGCDESPSPSEQQVAQDTE	24550490	calpain	Bcl-2 homologous antagonist/killer	Bak1	Mus musculus
O08736	132	TA	EVNAGLAHESHLMLTAPHGLQSSEVQDTLK	10953012;20640600	m-calpain	Caspase-12	Casp12	Mus musculus
O08736	158	KT	DTLKLCPRDQFCKIKTERAKEIYPVMEKEG	10953012;20640600;20646990	m-calpain	Caspase-12	Casp12	Mus musculus
O15527	329	AQ	QAVLFSADLRQSRHAQEPPAKRRKGSKGPE	18294929	u-calpain	N-glycosylase/DNA lyase	OGG1	Homo sapiens
O35098	77	QM	LMVLPGGVDVHTRLQMPVMGMTPADDFCQG	16495451	u-calpain;m-calpain	Dihydropyrimidinase-related protein 4	Dpysl4	Mus musculus
O35926	100	NR	KPASTGPDPLVQQRNRENLLRKGRDGPDGG	11784720	m-calpain	Cyclin-dependent kinase 5 activator 2	Cdk5r2	Mus musculus
O35926	105	LR	GPDPLVQQRNRENLLRKGRDGPDGGGTAKP	11784720	m-calpain	Cyclin-dependent kinase 5 activator 2	Cdk5r2	Mus musculus
O35926	108	GR	PLVQQRNRENLLRKGRDGPDGGGTAKPLAV	11784720	m-calpain	Cyclin-dependent kinase 5 activator 2	Cdk5r2	Mus musculus
O42134	35	MV	HYNPEPPPPRSHVSMVDPNESEEVRQFRRL	2829834	u-calpain	Calpain small subunit	null	Gallus gallus
O60216	192	LL	EDDDMLVSTTTSNLLLESEQSTSNLNEKIN	21876002	u-calpain	Double-strand-break repair protein rad21 homolog	RAD21	Homo sapiens
O75084	464	LE	IRTIMKHDGTKTEKLEKLMVRIGVFSVLYT	17716656	u-calpain	Frizzled-7	FZD7	Homo sapiens
O75084	469	VR	KHDGTKTEKLEKLMVRIGVFSVLYTVPATI	17716656	u-calpain	Frizzled-7	FZD7	Homo sapiens
O77788	467	KS	FVEEIIEETKVEDEKSEMEEALTAITEELA	15530438	u-calpain;m-calpain	Neurofilament medium polypeptide	NEFM	Bos taurus
O77788	516	KA	EAEEEVVAAKKSPVKATAPELKEEEGEKEE	15530438	u-calpain;m-calpain	Neurofilament medium polypeptide	NEFM	Bos taurus
O88456	142	ID	VVTRHPDLKTDGFGIDTCRSMVAVMDSDTT	24550490	calpain	Calpain small subunit 1	Capns1	Mus musculus
O94782	13	SR	**MPGVIPSESNGLSRGSPSKKNRLSLKFF	23589330	calpain	Ubiquitin carboxyl-terminal hydrolase 1	USP1	Homo sapiens
P00518	303	GK	QQYVVEEVRHFSPRGKFKVICLTVLASVRI	10375405	m-calpain	Phosphorylase b kinase gamma catalytic chain, skeletal muscle isoform	PHKG1	Oryctolagus cuniculus
P00533	683	LQ	RRRHIVRKRTLRRLLQERELVEPLTPSGEA	8055914	m-calpain	Epidermal growth factor receptor	EGFR	Homo sapiens
P00533	733	PE	GSGAFGTVYKGLWIPEGEKVKIPVAIKELR	8055914	m-calpain	Epidermal growth factor receptor	EGFR	Homo sapiens
P00533	1030	SR	YLIPQQGFFSSPSTSRTPLLSSLSATSNNS	8055914	m-calpain	Epidermal growth factor receptor	EGFR	Homo sapiens
P00533	1059	PI	STVACIDRNGLQSCPIKEDSFLQRYSSDPT	8055914	m-calpain	Epidermal growth factor receptor	EGFR	Homo sapiens
P00533	1086	FL	DPTGALTEDSIDDTFLPVPEYINQSVPKRP	8055914	m-calpain	Epidermal growth factor receptor	EGFR	Homo sapiens
P00533	1151	FD	EYLNTVQPTCVNSTFDSPAHWAQKGSHQIS	8055914	m-calpain	Epidermal growth factor receptor	EGFR	Homo sapiens
P00533	1185	GI	DYQQDFFPKEAKPNGIFKGSTAENAEYLRV	8055914	m-calpain	Epidermal growth factor receptor	EGFR	Homo sapiens
P00789	17	RA	PFGGIAARLQRDRLRAEGVGEHNNAVKYLN	2829834	u-calpain	Calpain-1 catalytic subunit	null	Gallus gallus
P01101	90	TR	LVQPTLVSSVAPSQTRAPHPYGLPTQSAGA	24550490;10600648	m-calpain	Proto-oncogene c-Fos	Fos	Mus musculus
P01106	298	KR	AGGHSKPPHSPLVLKRCHVSTHQHNYAAPP	20691906;21293188	calpain	Myc proto-oncogene protein	MYC	Homo sapiens
P01583	118	FL	SEEEIIKPRSAPFSFLSNVKYNFMRIIKYE	2115174;22017873	u-calpain	Interleukin-1 alpha	IL1A	Homo sapiens
P02522	8	QA	*******MASDHQTQAGKPQPLNPKIIIFE	9485487	m-calpain	Beta-crystallin B2	CRYBB2	Bos taurus
P02686-5	71	GS	SGKDSHHPARTAHYGSLPQKSHGRTQDENP	16412431;2472383	m-calpain	Myelin basic protein	MBP	Homo sapiens
P02686-5	98	RT	ENPVVHFFKNIVTPRTPPPSQGKGRGLSLS	16412431;2472383	m-calpain	Myelin basic protein	MBP	Homo sapiens
P02686-5	132	AS	GAEGQRPGFGYGGRASDYKSAHKGFKGVDA	16412431	m-calpain	Myelin basic protein	MBP	Homo sapiens
P02686-5	19	AS	KRPSQRHGSKYLATASTMDHARHGFLPRHR	2472383	m-calpain	Myelin basic protein	MBP	Homo sapiens
P02686-5	95	VT	TQDENPVVHFFKNIVTPRTPPPSQGKGRGL	2472383	m-calpain	Myelin basic protein	MBP	Homo sapiens
P02688	114	FK	KSQRTQDENPVVHFFKNIVTPRTPPPSQGK	16893416;18036155	m-calpain	Myelin basic protein S	Mbp	Rattus norvegicus
P03995	29	GT	SETVVRGLGPSRQLGTMPRFSLSRMTPPLP	9526038	calpain	Glial fibrillary acidic protein	Gfap	Mus musculus
P03995	56	NA	PLPARVDFSLAGALNAGFKETRASERAEMM	9526038	calpain	Glial fibrillary acidic protein	Gfap	Mus musculus
P04083	36	VS	VQTVKSSKGGPGSAVSPYPTFNPSSDVAAL	2540167	u-calpain	Annexin A1	ANXA1	Homo sapiens
P04275	763	RS	PDAVLSSPLSHRSKRSLSCRPPMVKLVCPA	2845608	m-calpain	von Willebrand factor	VWF	Homo sapiens
P04275	1913	KS	CHTVTCQPDGQTLLKSHRVNCDRGLRPSCP	2845608	m-calpain	von Willebrand factor	VWF	Homo sapiens
P04925	42	GS	PGGWNTGGSRYPGQGSPGGNRYPPQGGTWG	23093947	calpain	Major prion protein	Prnp	Mus musculus
P04925	130	GS	AAGAVVGGLGGYMLGSAMSRPMIHFGNDWE	23093947	calpain	Major prion protein	Prnp	Mus musculus
P05106	761	AR	IHDRKEFAKFEEERARAKWDTANNPLYKEA	7592818	u-calpain	Integrin beta-3	ITGB3	Homo sapiens
P05106	767	TA	FAKFEEERARAKWDTANNPLYKEATSTFTN	7592818;12860973	u-calpain	Integrin beta-3	ITGB3	Homo sapiens
P05106	773	YK	ERARAKWDTANNPLYKEATSTFTNITYRGT	7592818;12860973;19470579	u-calpain	Integrin beta-3	ITGB3	Homo sapiens
P05106	780	FT	DTANNPLYKEATSTFTNITYRGT*******	7592818;12860973;19470579	u-calpain	Integrin beta-3	ITGB3	Homo sapiens
P05106	785	YR	PLYKEATSTFTNITYRGT************	7592818;12860973;19470579	u-calpain	Integrin beta-3	ITGB3	Homo sapiens
P05107	724	KA	AGIVLIGILLLVIWKALIHLSDLREYRRFE	10571053	m-calpain	Integrin beta-2	ITGB2	Homo sapiens
P05107	744	KS	SDLREYRRFEKEKLKSQWNNDNPLFKSATT	10571053	m-calpain	Integrin beta-2	ITGB2	Homo sapiens
P05107	754	FK	KEKLKSQWNNDNPLFKSATTTVMNPKFAES	10571053	m-calpain	Integrin beta-2	ITGB2	Homo sapiens
P05107	760	TV	QWNNDNPLFKSATTTVMNPKFAES******	10571053	m-calpain	Integrin beta-2	ITGB2	Homo sapiens
P05107	762	MN	NNDNPLFKSATTTVMNPKFAES********	10571053	m-calpain	Integrin beta-2	ITGB2	Homo sapiens
P05556	771	MN	IHDRREFAKFEKEKMNAKWDTGENPIYKSA	10571053	m-calpain	Integrin beta-1	ITGB1	Homo sapiens
P05556	777	TG	FAKFEKEKMNAKWDTGENPIYKSAVTTVVN	10571053	m-calpain	Integrin beta-1	ITGB1	Homo sapiens
P05556	778	GE	AKFEKEKMNAKWDTGENPIYKSAVTTVVNP	10571053	m-calpain	Integrin beta-1	ITGB1	Homo sapiens
P05556	789	TV	WDTGENPIYKSAVTTVVNPKYEGK******	10571053	m-calpain	Integrin beta-1	ITGB1	Homo sapiens
P05556	791	VN	TGENPIYKSAVTTVVNPKYEGK********	10571053	m-calpain	Integrin beta-1	ITGB1	Homo sapiens
P05556-5	767	EK	LLMIIHDRREFAKFEKEKMNAKWDTQENPI	10571053	m-calpain	Integrin beta-1	ITGB1	Homo sapiens
P05556-5	771	MN	IHDRREFAKFEKEKMNAKWDTQENPIYKSP	10571053	m-calpain	Integrin beta-1	ITGB1	Homo sapiens
P05556-5	772	NA	HDRREFAKFEKEKMNAKWDTQENPIYKSPI	10571053	m-calpain	Integrin beta-1	ITGB1	Homo sapiens
P05556-5	777	TQ	FAKFEKEKMNAKWDTQENPIYKSPINNFKN	10571053	m-calpain	Integrin beta-1	ITGB1	Homo sapiens
P05556-5	778	QE	AKFEKEKMNAKWDTQENPIYKSPINNFKNP	10571053	m-calpain	Integrin beta-1	ITGB1	Homo sapiens
P05556-5	783	YK	EKMNAKWDTQENPIYKSPINNFKNPNYGRK	10571053	m-calpain	Integrin beta-1	ITGB1	Homo sapiens
P05556-5	788	NN	KWDTQENPIYKSPINNFKNPNYGRKAGL**	10571053	m-calpain	Integrin beta-1	ITGB1	Homo sapiens
P05556-5	789	NF	WDTQENPIYKSPINNFKNPNYGRKAGL***	10571053	m-calpain	Integrin beta-1	ITGB1	Homo sapiens
P05556-5	790	FK	DTQENPIYKSPINNFKNPNYGRKAGL****	10571053	m-calpain	Integrin beta-1	ITGB1	Homo sapiens
P05556-5	791	KN	TQENPIYKSPINNFKNPNYGRKAGL*****	10571053	m-calpain	Integrin beta-1	ITGB1	Homo sapiens
P05556-5	795	YG	PIYKSPINNFKNPNYGRKAGL*********	10571053	m-calpain	Integrin beta-1	ITGB1	Homo sapiens
P05783	17	GS	FTTRSTFSTNYRSLGSVQAPSYGARPVSSA	18408750	u-calpain	Keratin, type I cytoskeletal 18	KRT18	Homo sapiens
P05783	30	SS	LGSVQAPSYGARPVSSAASVYAGAGGSGSR	18408750	u-calpain	Keratin, type I cytoskeletal 18	KRT18	Homo sapiens
P05783	59	GS	RISVSRSTSFRGGMGSGGLATGIAGGLAGM	18408750	u-calpain	Keratin, type I cytoskeletal 18	KRT18	Homo sapiens
P05783	64	AT	RSTSFRGGMGSGGLATGIAGGLAGMGGIQN	18408750	u-calpain	Keratin, type I cytoskeletal 18	KRT18	Homo sapiens
P05783	78	QN	ATGIAGGLAGMGGIQNEKETMQSLNDRLAS	18408750	u-calpain	Keratin, type I cytoskeletal 18	KRT18	Homo sapiens
P05783	80	EK	GIAGGLAGMGGIQNEKETMQSLNDRLASYL	18408750	u-calpain	Keratin, type I cytoskeletal 18	KRT18	Homo sapiens
P05783	137	RA	VRDWSHYFKIIEDLRAQIFANTVDNARIVL	18408750	u-calpain	Keratin, type I cytoskeletal 18	KRT18	Homo sapiens
P05783	186	RK	LAMRQSVENDIHGLRKVIDDTNITRLQLET	18408750	u-calpain	Keratin, type I cytoskeletal 18	KRT18	Homo sapiens
P05783	236	EV	KGLQAQIASSGLTVEVDAPKSQDLAKIMAD	18408750	u-calpain	Keratin, type I cytoskeletal 18	KRT18	Homo sapiens
P05783	253	RA	APKSQDLAKIMADIRAQYDELARKNREELD	18408750	u-calpain	Keratin, type I cytoskeletal 18	KRT18	Homo sapiens
P05783	284	TQ	YWSQQIEESTTVVTTQSAEVGAAETTLTEL	18408750	u-calpain	Keratin, type I cytoskeletal 18	KRT18	Homo sapiens
P05783	285	QS	WSQQIEESTTVVTTQSAEVGAAETTLTELR	18408750	u-calpain	Keratin, type I cytoskeletal 18	KRT18	Homo sapiens
P05783	286	SA	SQQIEESTTVVTTQSAEVGAAETTLTELRR	18408750	u-calpain	Keratin, type I cytoskeletal 18	KRT18	Homo sapiens
P05783	290	GA	EESTTVVTTQSAEVGAAETTLTELRRTVQS	18408750	u-calpain	Keratin, type I cytoskeletal 18	KRT18	Homo sapiens
P05783	305	SL	AAETTLTELRRTVQSLEIDLDSMRNLKASL	18408750	u-calpain	Keratin, type I cytoskeletal 18	KRT18	Homo sapiens
P05787	72	LL	SGMGGITAVTVNQSLLSPLVLEVDPNIQAV	18408750	u-calpain	Keratin, type II cytoskeletal 8	KRT8	Homo sapiens
P05787	73	LS	GMGGITAVTVNQSLLSPLVLEVDPNIQAVR	18408750	u-calpain	Keratin, type II cytoskeletal 8	KRT8	Homo sapiens
P05787	75	PL	GGITAVTVNQSLLSPLVLEVDPNIQAVRTQ	18408750	u-calpain	Keratin, type II cytoskeletal 8	KRT8	Homo sapiens
P05787	77	VL	ITAVTVNQSLLSPLVLEVDPNIQAVRTQEK	18408750	u-calpain	Keratin, type II cytoskeletal 8	KRT8	Homo sapiens
P05787	79	EV	AVTVNQSLLSPLVLEVDPNIQAVRTQEKEQ	18408750	u-calpain	Keratin, type II cytoskeletal 8	KRT8	Homo sapiens
P05787	236	QS	NFLRQLYEEEIRELQSQISDTSVVLSMDNS	18408750	u-calpain	Keratin, type II cytoskeletal 8	KRT8	Homo sapiens
P05787	440	GS	AYGGLTSPGLSYSLGSSFGSGAGSSSFSRT	18408750	u-calpain	Keratin, type II cytoskeletal 8	KRT8	Homo sapiens
P05787	444	GS	LTSPGLSYSLGSSFGSGAGSSSFSRTSSSR	18408750	u-calpain	Keratin, type II cytoskeletal 8	KRT8	Homo sapiens
P05905	68	SL	QRRRAPEDSQTHQVSLPKQPAPQFRGDPTG	19022302	u-calpain	Protein Tat	null	Human immunodeficiency virus type 1 group M subtype B
P06400	810	KS	PLRIPGGNIYISPLKSPYKISEGLPTPTKM	18632617	u-calpain;m-calpain	Retinoblastoma-associated protein	RB1	Homo sapiens
P07318	53	AE	APAPAPAQPAPAAKAELPPGSYKLVVFEQE	8405363	m-calpain	Beta-crystallin B1	CRYBB1	Bos taurus
P07318	12	AA	***MSQPAAKASATAAVNPGPDGKGKAGPP	9485487	m-calpain	Beta-crystallin B1	CRYBB1	Bos taurus
P07318	15	NP	MSQPAAKASATAAVNPGPDGKGKAGPPPGP	9485487	m-calpain	Beta-crystallin B1	CRYBB1	Bos taurus
P07384	27	GL	GVSAQVQKQRARELGLGRHENAIKYLGQDY	1607367;24550490	u-calpain	Calpain-1 catalytic subunit	CAPN1	Homo sapiens
P07936	4	CM	***********MLCCMRRTKQVEKNDEDQK	11274743	m-calpain	Neuromodulin	Gap43	Rattus norvegicus
P07936	40	AS	KPEDKAHKAATKIQASFRGHITRKKLKDEK	11274743;16212546	m-calpain	Neuromodulin	Gap43	Rattus norvegicus
P08168	377	FE	PDTAKESFQDENFVFEEFARQNLKDAGEYK	7592650	m-calpain	S-arrestin	SAG	Bos taurus
P08168	380	FA	AKESFQDENFVFEEFARQNLKDAGEYKEEK	7592650	m-calpain	S-arrestin	SAG	Bos taurus
P08168	385	LK	QDENFVFEEFARQNLKDAGEYKEEKTDQEA	7592650	m-calpain	S-arrestin	SAG	Bos taurus
P08414	23	NL	CPSSPCSSVTASTENLVPDYWIDGSNRDPL	9685336	u-calpain	Calcium/calmodulin-dependent protein kinase type IV	Camk4	Mus musculus
P08414	199	GT	SKIVEHQVLMKTVCGTPGYCAPEILRGCAY	9685336	u-calpain	Calcium/calmodulin-dependent protein kinase type IV	Camk4	Mus musculus
P08581	1036	TS	RQVQYPLTDMSPILTSGDSDISSPLLQNTV	25996296	u-calpain	Hepatocyte growth factor receptor	MET	Homo sapiens
P0C0S9	21	RA	QGGKARAKAKTRSSRAGLQFPVGRVHRLLR	3038857	m-calpain	Histone H2A type 1	null	Bos taurus
P0C0S9	25	QF	ARAKAKTRSSRAGLQFPVGRVHRLLRKGNY	3038857	m-calpain	Histone H2A type 1	null	Bos taurus
P0C0S9	34	LL	SRAGLQFPVGRVHRLLRKGNYAERVGAGAP	3038857	m-calpain	Histone H2A type 1	null	Bos taurus
P0C0S9	35	LR	RAGLQFPVGRVHRLLRKGNYAERVGAGAPV	3038857	m-calpain	Histone H2A type 1	null	Bos taurus
P0C0S9	58	YL	VGAGAPVYLAAVLEYLTAEILELAGNAARD	3038857	m-calpain	Histone H2A type 1	null	Bos taurus
P0C0S9	83	HL	NAARDNKKTRIIPRHLQLAIRNDEELNKLL	3038857	m-calpain	Histone H2A type 1	null	Bos taurus
P0C0S9	93	EL	IIPRHLQLAIRNDEELNKLLGKVTIAQGGV	3038857	m-calpain	Histone H2A type 1	null	Bos taurus
P0C0S9	111	NI	LLGKVTIAQGGVLPNIQAVLLPKKTESHHK	3038857	m-calpain	Histone H2A type 1	null	Bos taurus
P0C0S9	115	VL	VTIAQGGVLPNIQAVLLPKKTESHHKAKGK	3038857	m-calpain	Histone H2A type 1	null	Bos taurus
P0C0S9	124	HH	PNIQAVLLPKKTESHHKAKGK*********	3038857	m-calpain	Histone H2A type 1	null	Bos taurus
P10415	73	QT	PAASRDPVARTSPLQTPAAPGAAAGPALSP	12000759	u-calpain;m-calpain	Apoptosis regulator Bcl-2	BCL2	Homo sapiens
P10894	880	HS	HTTSLTPKPPSQALHSQPAPGSVKAPAKTE	8429045	m-calpain	1-phosphatidylinositol-4,5-bisphosphate phosphodiesterase beta-1	PLCB1	Bos taurus
P10894	1208	PG	NQKPPSSEELEGENPGKEFDTPL*******	8429045	m-calpain	1-phosphatidylinositol-4,5-bisphosphate phosphodiesterase beta-1	PLCB1	Bos taurus
P11277	2058	TA	VEKLIKRHEAFEKSTASWAERFAALEKPTT	9989581	u-calpain	Spectrin beta chain, erythrocyte	SPTB	Homo sapiens
P11277	2061	WA	LIKRHEAFEKSTASWAERFAALEKPTTLEL	9989581	u-calpain	Spectrin beta chain, erythrocyte	SPTB	Homo sapiens
P11387	158	KK	DADYKPKKIKTEDTKKEKKRKLEEEEDGKL	21086148	m-calpain	DNA topoisomerase 1	TOP1	Homo sapiens
P11387	183	KK	EDGKLKKPKNKDKDKKVPEPDNKKKKPKKE	21086148	m-calpain	DNA topoisomerase 1	TOP1	Homo sapiens
P11387	207	EE	KKPKKEEEQKWKWWEEERYPEGIKWKFLEH	21086148	m-calpain	DNA topoisomerase 1	TOP1	Homo sapiens
P11532	690	TR	LTQTTVMETVTTVTTREQILVKHAQEELPP	1490998	m-calpain	Dystrophin	DMD	Homo sapiens
P11532	1992	EI	REETMMVMTEDMPLEISYVPSTYLTEITHV	1490998	m-calpain	Dystrophin	DMD	Homo sapiens
P11716	1400	TQ	KRGFLFKAKKAAMMTQPPATPALPRLPHDV	9312113	m-calpain	Ryanodine receptor 1	RYR1	Oryctolagus cuniculus
P11716	2843	SQ	GEEERTEKKKTRKISQTAQTYDPREGYNPQ	9312113	m-calpain	Ryanodine receptor 1	RYR1	Oryctolagus cuniculus
P11842	18	QC	MFSGSISETSGMSLQCTKSAGHWKIVVWDE	8405363	m-calpain	Beta-crystallin A4	CRYBA4	Bos taurus
P11843	11	ES	****METQTVQQELESLPTTKMAQTNPMPG	9485487	m-calpain	Beta-crystallin A3	CRYBA1	Bos taurus
P11843	22	NP	QELESLPTTKMAQTNPMPGSVGPWKITIYD	9485487	m-calpain	Beta-crystallin A3	CRYBA1	Bos taurus
P11843	17	KM	TQTVQQELESLPTTKMAQTNPMPGSVGPWK	9485487;8405363	m-calpain	Beta-crystallin A3	CRYBA1	Bos taurus
P11881	1917	EA	PTTQITEEVRDQLLEASAATRKAFTTFRRE	23479737;21859719;22762283	u-calpain	Inositol 1,4,5-trisphosphate receptor type 1	Itpr1	Mus musculus
P12318	255	KA	CRKKRISANSTDPVKAAQFEPPGRQMIAIR	17848620	u-calpain	Low affinity immunoglobulin gamma Fc region receptor II-a	FCGR2A	Homo sapiens
P12318	263	GR	NSTDPVKAAQFEPPGRQMIAIRKRQLEETN	17848620	u-calpain	Low affinity immunoglobulin gamma Fc region receptor II-a	FCGR2A	Homo sapiens
P12318	268	AI	VKAAQFEPPGRQMIAIRKRQLEETNNDYET	17848620	u-calpain	Low affinity immunoglobulin gamma Fc region receptor II-a	FCGR2A	Homo sapiens
P12814	243	SS	GTARPDEKAIMTYVSSFYHAFSGAQKAETA	18258589	u-calpain;m-calpain	Alpha-actinin-1	ACTN1	Homo sapiens
P12814	246	YH	RPDEKAIMTYVSSFYHAFSGAQKAETAANR	18258589	u-calpain;m-calpain	Alpha-actinin-1	ACTN1	Homo sapiens
P13608	365	GG	GEDFVDIPESFFGVGGEEDITIQTVTWPDV	15175011	m-calpain	Aggrecan core protein	ACAN	Bos taurus
P13608	474	AA	TSEDLVVQVTLAPGAAEVPGQPRLPGGVVF	15175011	m-calpain	Aggrecan core protein	ACAN	Bos taurus
P13608	719	AA	DVEEWMVTQVGPGVAAVPIGEETTAIPGFT	15175011	m-calpain	Aggrecan core protein	ACAN	Bos taurus
P13608	1229	SV	GEGPEVSASGVEDLSVLPSGEGHLEISTSG	15175011	m-calpain	Aggrecan core protein	ACAN	Bos taurus
P13608	1249	SV	EGHLEISTSGVEDLSVLPSGEGHLETSSGV	15175011	m-calpain	Aggrecan core protein	ACAN	Bos taurus
P13608	1287	SV	GEGPEVSASGVEDLSVLPSGEDHLEISASG	15175011	m-calpain	Aggrecan core protein	ACAN	Bos taurus
P13608	1307	GV	EDHLEISASGVEDLGVLPSGEDHLEISASG	15175011	m-calpain	Aggrecan core protein	ACAN	Bos taurus
P13608	1346	SV	GEGPEVSASGVEDLSVLPSGEGHLEISASG	15175011	m-calpain	Aggrecan core protein	ACAN	Bos taurus
P14100	126	QA	SEEKPRFRSIVHVVQAGIFVERMYRKSYHM	9784246	m-calpain	Calcium/calmodulin-dependent 3',5'-cyclic nucleotide phosphodiesterase 1A	PDE1A	Bos taurus
P15146	99	TA	ETAEEVSARIVQVVTAEAVAVLKGEQEKEA	14988399	calpain	Microtubule-associated protein 2	Map2	Rattus norvegicus
P15311	467	MT	QDDLVKTKEELHLVMTAPPPPPPPVYEPVS	18625712	u-calpain	Ezrin	EZR	Homo sapiens
P16112	365	GG	GEDFVDIPENFFGVGGEEDITVQTVTWPDM	20618160	m-calpain	Aggrecan core protein	ACAN	Homo sapiens
P16112	954	SG	AEILEGSASGVGDLSGLPSGEVLETSASGV	20618160	m-calpain	Aggrecan core protein	ACAN	Homo sapiens
P16112	973	SG	GEVLETSASGVGDLSGLPSGEVLETTAPGV	20618160	m-calpain	Aggrecan core protein	ACAN	Homo sapiens
P16112	1353	SG	GEVLETSTSAVGDLSGLPSGGEVLEISVSG	20618160	m-calpain	Aggrecan core protein	ACAN	Homo sapiens
P16112	1411	SR	GEGLETSASGVEDLSRLPSGEEVLEISASG	20618160	m-calpain	Aggrecan core protein	ACAN	Homo sapiens
P16112	1431	SG	EEVLEISASGFGDLSGVPSGGEGLETSASE	20618160	m-calpain	Aggrecan core protein	ACAN	Homo sapiens
P16112	1452	SG	EGLETSASEVGTDLSGLPSGREGLETSASG	20618160	m-calpain	Aggrecan core protein	ACAN	Homo sapiens
P16112	1472	SG	REGLETSASGAEDLSGLPSGKEDLVGSASG	20618160	m-calpain	Aggrecan core protein	ACAN	Homo sapiens
P16112	1573	GA	TASELEGRGTIGISGAGEISGLPSSELDIS	20618160	m-calpain	Aggrecan core protein	ACAN	Homo sapiens
P16112	1681	SG	ITDLSGETSGVPDLSGQPSGLPGFSGATSG	20618160	m-calpain	Aggrecan core protein	ACAN	Homo sapiens
P16112	709	AA	GVEEWIVTQVVPGVAAVPVEEETTAVPSGE	20618160;17261541	m-calpain	Aggrecan core protein	ACAN	Homo sapiens
P17252	309	KL	EEGNMELRQKFEKAKLGPAGNKVISPSEDR	2537303	u-calpain	Protein kinase C alpha type	PRKCA	Homo sapiens
P17252	316	KV	RQKFEKAKLGPAGNKVISPSEDRKQPSNNL	20689063;2537303	u-calpain	Protein kinase C alpha type	PRKCA	Homo sapiens
P17252	324	RK	LGPAGNKVISPSEDRKQPSNNLDRVKLTDF	20689063;2537303	u-calpain	Protein kinase C alpha type	PRKCA	Homo sapiens
P17289	22	DA	SPQAKGFRRAVSELDAKQAEAIMSPRFVGR	1681901	calpain	Tyrosine 3-monooxygenase	TH	Bos taurus
P17289	30	MS	RAVSELDAKQAEAIMSPRFVGRRQSLIQDA	1681901	calpain	Tyrosine 3-monooxygenase	TH	Bos taurus
P17325	42	LA	YSNPKILKQSMTLNLADPVGNLKPHLRAKN	10600648	m-calpain	Transcription factor AP-1	Jun	Rattus norvegicus
P17325	62	TS	NLKPHLRAKNSDLLTSPDVGLLKLASPELE	10600648	m-calpain	Transcription factor AP-1	Jun	Rattus norvegicus
P17325	90	TT	LERLIIQSSNGHITTTPTPTQFLCPKNVTD	10600648	m-calpain	Transcription factor AP-1	Jun	Rattus norvegicus
P17325	164	HS	VAGAGGGGGYSASLHSEPPVYANLSNFNPG	10600648	m-calpain	Transcription factor AP-1	Jun	Rattus norvegicus
P17936	27	AG	LTLLVLLRGPPVARAGASSAGLGPVVRCEP	17655506	m-calpain	Insulin-like growth factor-binding protein 3	IGFBP3	Homo sapiens
P17936	169	HS	SSTHRVSDPKFHPLHSKIIIIKKGHAKDSQ	17655506	m-calpain	Insulin-like growth factor-binding protein 3	IGFBP3	Homo sapiens
P18065	36	AE	LLLLGASGGGGGARAEVLFRCPPCTPERLA	17655506	m-calpain	Insulin-like growth factor-binding protein 2	IGFBP2	Homo sapiens
P18065	199	HR	MKELAVFREKVTEQHRQMGKGGKHHLGLEE	17655506;24550490	m-calpain	Insulin-like growth factor-binding protein 2	IGFBP2	Homo sapiens
P18493	384	HS	AAAPPSAASAPAAVHSGPPDKPLSNMKILT	9074620	u-calpain	Poly [ADP-ribose] polymerase 1	PARP1	Bos taurus
P18493	480	LS	ASTKSLQELLSTHLLSPWGAEVKVEPVEAV	9074620	u-calpain	Poly [ADP-ribose] polymerase 1	PARP1	Bos taurus
P18493	502	GA	KVEPVEAVGPKGKSGAAPSKKSKGPVKEEG	9074620	u-calpain	Poly [ADP-ribose] polymerase 1	PARP1	Bos taurus
P18493	658	TV	EIDYGQDEEAVKKLTVNPGTKSKLPKPVQN	9074620	u-calpain	Poly [ADP-ribose] polymerase 1	PARP1	Bos taurus
P19141	15	KS	MAEQHSTPEQAAAGKSHGGLGGSYKVIVYE	8405363	m-calpain	Beta-crystallin B3	CRYBB3	Bos taurus
P19141	17	HG	EQHSTPEQAAAGKSHGGLGGSYKVIVYEME	8405363	m-calpain	Beta-crystallin B3	CRYBB3	Bos taurus
P19141	5	HS	**********MAEQHSTPEQAAAGKSHGGL	9485487	m-calpain	Beta-crystallin B3	CRYBB3	Bos taurus
P19141	10	QA	*****MAEQHSTPEQAAAGKSHGGLGGSYK	9485487	m-calpain	Beta-crystallin B3	CRYBB3	Bos taurus
P19332-5	120	SK	QAAGHVTQARVAGVSKDRTGNDEKKAKGAD	21359008	m-calpain	Microtubule-associated protein tau	Mapt	Rattus norvegicus
P19332-5	209	PP	GTPGSRSRTPSLPTPPTREPKKVAVVRTPP	21359008	m-calpain	Microtubule-associated protein tau	Mapt	Rattus norvegicus
P19332-5	370	RE	GGGNKKIETHKLTFRENAKAKTDHGAEIVY	21359008	m-calpain	Microtubule-associated protein tau	Mapt	Rattus norvegicus
P19836	5	SS	**********MDAQSSAKVNSRKRRKEVPG	12857760	m-calpain	Choline-phosphate cytidylyltransferase A	Pcyt1a	Rattus norvegicus
P20152	19	GT	SVSSSSYRRMFGGSGTSSRPSSNRSYVTTS	3028449;14988399	calpain	Vimentin	Vim	Mus musculus
P20152	21	SS	SSSSYRRMFGGSGTSSRPSSNRSYVTTSTR	3028449;14988399	calpain	Vimentin	Vim	Mus musculus
P20152	33	TS	GTSSRPSSNRSYVTTSTRTYSLGSALRPST	3028449;14988399	calpain	Vimentin	Vim	Mus musculus
P20152	38	YS	PSSNRSYVTTSTRTYSLGSALRPSTSRSLY	3028449;14988399	calpain	Vimentin	Vim	Mus musculus
P20152	51	SL	TYSLGSALRPSTSRSLYSSSPGGAYVTRSS	3028449;14988399	calpain	Vimentin	Vim	Mus musculus
P20152	53	YS	SLGSALRPSTSRSLYSSSPGGAYVTRSSAV	3028449;14988399	calpain	Vimentin	Vim	Mus musculus
P20152	64	RS	RSLYSSSPGGAYVTRSSAVRLRSSVPGVRL	3028449;14988399	calpain	Vimentin	Vim	Mus musculus
P20152	71	RS	PGGAYVTRSSAVRLRSSVPGVRLLQDSVDF	3028449;14988399	calpain	Vimentin	Vim	Mus musculus
P21333	1761	YT	SVQPPLRSQQLAPQYTYAQGGQQTWAPERP	22870205;14988399	calpain	Filamin-A	FLNA	Homo sapiens
P22692	23	EA	ALLLAAGPGPSLGDEAIHCPPCSEEKLARC	15843151	u-calpain	Insulin-like growth factor-binding protein 4	IGFBP4	Homo sapiens
P22692	107	EA	LMHGQGVCMELAEIEAIQESLQPSDKDEGD	15843151	u-calpain	Insulin-like growth factor-binding protein 4	IGFBP4	Homo sapiens
P22692	143	FA	SPCSAHDRRCLQKHFAKIRDRSTSGGKMKV	15843151	u-calpain	Insulin-like growth factor-binding protein 4	IGFBP4	Homo sapiens
P22692	159	NG	KIRDRSTSGGKMKVNGAPREDARPVPQGSC	15843151	u-calpain	Insulin-like growth factor-binding protein 4	IGFBP4	Homo sapiens
P23109	85	SI	RRKKRFQGRKTVNLSIPLSETSSTKLSHID	9857047;15488771	m-calpain	AMP deaminase 1	AMPD1	Homo sapiens
P23109	97	SH	NLSIPLSETSSTKLSHIDEYISSSPTYQTV	9857047;15488771	m-calpain	AMP deaminase 1	AMPD1	Homo sapiens
P23928	163	RE	RKQASGPERTIPITREEKPAVTAAPKK***	12118077	m-calpain	Alpha-crystallin B chain	Cryab	Rattus norvegicus
P23928	170	TA	ERTIPITREEKPAVTAAPKK**********	12118077	m-calpain	Alpha-crystallin B chain	Cryab	Rattus norvegicus
P23978	23	AS	ADGQISTEVSEAPVASDKPKTLVVKVQKKA	19576516	calpain	Sodium- and chloride-dependent GABA transporter 1	Slc6a1	Rattus norvegicus
P23978	594	SK	PENGPEQPQAGSSASKEAYI**********	19576516	calpain	Sodium- and chloride-dependent GABA transporter 1	Slc6a1	Rattus norvegicus
P24593	22	GS	LLLLAAYAGPAQSLGSFVHCEPCDEKALSM	15843151	u-calpain	Insulin-like growth factor-binding protein 5	IGFBP5	Homo sapiens
P24593	161	TQ	LKAEAVKKDRRKKLTQSKFVGGAENTAHPR	15843151	u-calpain	Insulin-like growth factor-binding protein 5	IGFBP5	Homo sapiens
P24593	172	TA	KKLTQSKFVGGAENTAHPRIISAPEMRQES	15843151	u-calpain	Insulin-like growth factor-binding protein 5	IGFBP5	Homo sapiens
P24622-2	162	SR	SGLDAGHSERAIPVSREEKPSSAPSS****	12893259;12118077	m-calpain	Alpha-crystallin A chain	Cryaa	Mus musculus
P24622-2	168	SS	HSERAIPVSREEKPSSAPSS**********	12893259;12118077	m-calpain	Alpha-crystallin A chain	Cryaa	Mus musculus
P24622-2	156	ER	SGPKVQSGLDAGHSERAIPVSREEKPSSAP	12118077	m-calpain	Alpha-crystallin A chain	Cryaa	Mus musculus
P24622-2	157	RA	GPKVQSGLDAGHSERAIPVSREEKPSSAPS	12118077	m-calpain	Alpha-crystallin A chain	Cryaa	Mus musculus
P24622-2	163	RE	GLDAGHSERAIPVSREEKPSSAPSS*****	12118077	m-calpain	Alpha-crystallin A chain	Cryaa	Mus musculus
P24622-2	165	EK	DAGHSERAIPVSREEKPSSAPSS*******	12118077	m-calpain	Alpha-crystallin A chain	Cryaa	Mus musculus
P25963	50	QE	SMKDEEYEQMVKELQEIRLEPQEVPRGSEP	15202778;24550490	m-calpain	NF-kappa-B inhibitor alpha	NFKBIA	Homo sapiens
P26010	746	YR	VGGIVAVGLGLVLAYRLSVEIYDRREYSRF	10571053	m-calpain	Integrin beta-7	ITGB7	Homo sapiens
P26010	760	RF	YRLSVEIYDRREYSRFEKEQQQLNWKQDSN	10571053	m-calpain	Integrin beta-7	ITGB7	Homo sapiens
P26010	765	QQ	EIYDRREYSRFEKEQQQLNWKQDSNPLYKS	10571053	m-calpain	Integrin beta-7	ITGB7	Homo sapiens
P26010	766	QQ	IYDRREYSRFEKEQQQLNWKQDSNPLYKSA	10571053	m-calpain	Integrin beta-7	ITGB7	Homo sapiens
P26010	769	NW	RREYSRFEKEQQQLNWKQDSNPLYKSAITT	10571053	m-calpain	Integrin beta-7	ITGB7	Homo sapiens
P26010	770	WK	REYSRFEKEQQQLNWKQDSNPLYKSAITTT	10571053	m-calpain	Integrin beta-7	ITGB7	Homo sapiens
P26010	773	DS	SRFEKEQQQLNWKQDSNPLYKSAITTTINP	10571053	m-calpain	Integrin beta-7	ITGB7	Homo sapiens
P26010	774	SN	RFEKEQQQLNWKQDSNPLYKSAITTTINPR	10571053	m-calpain	Integrin beta-7	ITGB7	Homo sapiens
P26010	778	YK	EQQQLNWKQDSNPLYKSAITTTINPRFQEA	10571053	m-calpain	Integrin beta-7	ITGB7	Homo sapiens
P26010	784	TT	WKQDSNPLYKSAITTTINPRFQEADSPTL*	10571053	m-calpain	Integrin beta-7	ITGB7	Homo sapiens
P26010	785	TI	KQDSNPLYKSAITTTINPRFQEADSPTL**	10571053	m-calpain	Integrin beta-7	ITGB7	Homo sapiens
P26599	163	AL	AALQAVNSVQSGNLALAASAAAVDAGMAMA	18408750	u-calpain	Polypyrimidine tract-binding protein 1	PTBP1	Homo sapiens
P26599	165	AA	LQAVNSVQSGNLALAASAAAVDAGMAMAGQ	18408750	u-calpain	Polypyrimidine tract-binding protein 1	PTBP1	Homo sapiens
P26645	127	SS	SPAAEAEGASASSTSSPKAEDGAAPSPSSE	15640140	u-calpain	Myristoylated alanine-rich C-kinase substrate	Marcks	Mus musculus
P28236	290	EV	LEEEKIVSHYFPLTEVGMVETSPLSAKPFS	9208227;14988399	calpain	Gap junction alpha-8 protein	Gja8	Mus musculus
P28236	300	SA	FPLTEVGMVETSPLSAKPFSQFEEKIGTGP	9208227;14988399	calpain	Gap junction alpha-8 protein	Gja8	Mus musculus
P28571	656	TT	PALLEHRTGRYAPTTTPSPEDGFEVQPLHP	24566201	calpain	Sodium- and chloride-dependent glycine transporter 1	Slc6a9	Mus musculus
P28571	680	GS	VQPLHPDKAQIPIVGSNGSSRFQDSRI***	24566201	calpain	Sodium- and chloride-dependent glycine transporter 1	Slc6a9	Mus musculus
P28571	71	GA	PNLIAQHSPAMAQNGAVPSEATKKDQNLTR	16292501	calpain	Sodium- and chloride-dependent glycine transporter 1	Slc6a9	Mus musculus
P28571	85	TR	GAVPSEATKKDQNLTRGNWGNQIEFVLTSV	16292501	calpain	Sodium- and chloride-dependent glycine transporter 1	Slc6a9	Mus musculus
P30301	237	LK	LFPRLKSISERLSVLKGAKPDVSNGQPEVT	16310784	m-calpain	Lens fiber major intrinsic protein	MIP	Homo sapiens
P30301	238	KG	FPRLKSISERLSVLKGAKPDVSNGQPEVTG	16310784;10067969;16054132	m-calpain	Lens fiber major intrinsic protein	MIP	Homo sapiens
P30301	252	TG	KGAKPDVSNGQPEVTGEPVELNTQAL****	16310784	m-calpain	Lens fiber major intrinsic protein	MIP	Homo sapiens
P30301	259	NT	SNGQPEVTGEPVELNTQAL***********	16310784;16054132	m-calpain	Lens fiber major intrinsic protein	MIP	Homo sapiens
P30301	260	TQ	NGQPEVTGEPVELNTQAL************	16310784	m-calpain	Lens fiber major intrinsic protein	MIP	Homo sapiens
P30301	239	GA	PRLKSISERLSVLKGAKPDVSNGQPEVTGE	16054132	m-calpain	Lens fiber major intrinsic protein	MIP	Homo sapiens
P30301	246	NG	ERLSVLKGAKPDVSNGQPEVTGEPVELNTQ	16054132	m-calpain	Lens fiber major intrinsic protein	MIP	Homo sapiens
P31944	152	IK	DPGETVGGDEIVMVIKDSPQTIPTYTDALH	12200134;15380478	u-calpain	Caspase-14	CASP14	Homo sapiens
P32119	181	DT	EHGEVCPAGWKPGSDTIKPNVDDSKEYFSK	9602152	u-calpain	Peroxiredoxin-2	PRDX2	Homo sapiens
P32119	182	TI	HGEVCPAGWKPGSDTIKPNVDDSKEYFSKH	9602152	u-calpain;m-calpain	Peroxiredoxin-2	PRDX2	Homo sapiens
P32119	183	IK	GEVCPAGWKPGSDTIKPNVDDSKEYFSKHN	9602152	u-calpain;m-calpain	Peroxiredoxin-2	PRDX2	Homo sapiens
P32119	193	YF	GSDTIKPNVDDSKEYFSKHN**********	9602152	u-calpain;m-calpain	Peroxiredoxin-2	PRDX2	Homo sapiens
P32119	194	FS	SDTIKPNVDDSKEYFSKHN***********	9602152	u-calpain;m-calpain	Peroxiredoxin-2	PRDX2	Homo sapiens
P33316-2	4	SE	***********MPCSEETPAISPSKRARPA	21625588	m-calpain	Sodium- and chloride-dependent glycine transporter 1	Slc6a9	Homo sapiens
P33316-2	7	TP	********MPCSEETPAISPSKRARPAEVG	21625588	m-calpain	Sodium- and chloride-dependent glycine transporter 1	Slc6a9	Homo sapiens
P33316-2	31	LS	RPAEVGGMQLRFARLSEHATAPTRGSARAA	21625588	m-calpain	Sodium- and chloride-dependent glycine transporter 1	Slc6a9	Homo sapiens
P35240	294	KL	IDVFKFNSSKLRVNKLILQLCIGNHDLFMR	9701243	u-calpain;m-calpain	Merlin	NF2	Homo sapiens
P35240	298	QL	KFNSSKLRVNKLILQLCIGNHDLFMRRRKA	9701243	u-calpain;m-calpain	Merlin	NF2	Homo sapiens
P35436	1329	FS	DRERLLEGNLYGSLFSVPSSKLLGNKSSLF	11553682	u-calpain	Glutamate [NMDA] receptor subunit epsilon-1	Grin2a	Mus musculus
P35436	1278	QF	EEAYQQDWSQNNALQFQKNKLKINRQHSYD	10846184;11553682;24550490	u-calpain;calpain	Glutamate [NMDA] receptor subunit epsilon-1	Grin2a	Mus musculus
P35821	76	EA	EDNDYINASLIKMEEAQRSYILTQGPLPNT	19712109	calpain	Tyrosine-protein phosphatase non-receptor type 1	Ptpn1	Mus musculus
P37840	73	GV	TKEQVTNVGGAVVTGVTAVAQKTVEGAGSI	12887682	u-calpain	Alpha-synuclein	SNCA	Homo sapiens
P37840	75	TA	EQVTNVGGAVVTGVTAVAQKTVEGAGSIAA	12887682	u-calpain	Alpha-synuclein	SNCA	Homo sapiens
P37840	83	EG	AVVTGVTAVAQKTVEGAGSIAAATGFVKKD	12887682	u-calpain	Alpha-synuclein	SNCA	Homo sapiens
P37840	18	AA	FMKGLSKAKEGVVAAAEKTKQGVAEAAGKT	17005155	m-calpain	Alpha-synuclein	SNCA	Homo sapiens
P37840	31	GK	AAAEKTKQGVAEAAGKTKEGVLYVGSKTKE	17005155	m-calpain	Alpha-synuclein	SNCA	Homo sapiens
P37840	39	YV	GVAEAAGKTKEGVLYVGSKTKEGVVHGVAT	17005155	m-calpain	Alpha-synuclein	SNCA	Homo sapiens
P37840	57	EK	KTKEGVVHGVATVAEKTKEQVTNVGGAVVT	12887682;17005155;25009275;24619358	u-calpain;m-calpain	Alpha-synuclein	SNCA	Homo sapiens
P37840	114	ED	LGKNEEGAPQEGILEDMPVDPDNEAYEMPS	12887682;25009275;24619358	u-calpain	Alpha-synuclein	SNCA	Homo sapiens
P37840	122	NE	PQEGILEDMPVDPDNEAYEMPSEEGYQDYE	12887682;25009275;24619358	u-calpain	Alpha-synuclein	SNCA	Homo sapiens
P39898	123	GN	LKFFKTGLTQKPHLGNAGDSVTLNDVANVM	12850260	calpain	Plasmepsin-1	null	Plasmodium falciparum
P42858	467	TA	DDSESRSDVSSSALTASVKDEISGELAASS	14981075	u-calpain;m-calpain	Huntingtin	HTT	Homo sapiens
P42858	534	SS	SATDGDEEDILSHSSSQVSAVPSDPAMDLN	14981075	u-calpain;m-calpain	Huntingtin	HTT	Homo sapiens
P46925	124	GS	VNFLNSGLTKTNYLGSSNDNIELVDFQNIM	12850260	calpain	Plasmepsin-2	null	Plasmodium falciparum
P47897	198	ET	DLEKKFKVAKARLEETDRRTAKDVVENGET	26324710	m-calpain	Glutamine--tRNA ligase	QARS	Homo sapiens
P49024	96	SA	QSQSPIYSSSAKSSSASVPRDGLSSPSPRA	21270128	calpain	Paxillin	PXN	Gallus gallus
P49418	333	SV	NIISFFEDNFVPEISVTTPSQNEVPEVKKE	17541403	m-calpain	Amphiphysin	AMPH	Homo sapiens
P49418	377	SQ	VTPAGSAGVTHSPMSQTLPWDLWTTSTDLV	17541403	m-calpain	Amphiphysin	AMPH	Homo sapiens
P49418	392	VQ	QTLPWDLWTTSTDLVQPASGGSFNGFTQPQ	17541403	m-calpain	Amphiphysin	AMPH	Homo sapiens
P49418	454	MD	PLAAVTPAVGLDLGMDTRAEEPVEEAVIIP	17541403	m-calpain	Amphiphysin	AMPH	Homo sapiens
P49418	478	GT	EAVIIPGADADAAVGTLVSAAEGAPGEEAE	17541403	m-calpain	Amphiphysin	AMPH	Homo sapiens
P49418	527	AE	GTETTEGAESAQPEAEELEATVPQEKVIPS	17541403	m-calpain	Amphiphysin	AMPH	Homo sapiens
P49418	531	EA	TEGAESAQPEAEELEATVPQEKVIPSVVIE	17541403	m-calpain	Amphiphysin	AMPH	Homo sapiens
P49418	593	DP	SETPELATEQKPIQDPQPTPSAPAMGAADQ	17541403	m-calpain	Amphiphysin	AMPH	Homo sapiens
P49418	609	LA	QPTPSAPAMGAADQLASAREASQELPPGFL	17541403	m-calpain	Amphiphysin	AMPH	Homo sapiens
P49950	41	RA	GYEWDTGDEDSAPLRAAPTPGIFSFQPESN	20333497	u-calpain	Apoptosis regulator Bcl-2	Bcl2	Rattus norvegicus
P49950	142	GR	ATVVEELFRDGVNWGRIVAFFEFGGVMCVE	20333497	u-calpain	Apoptosis regulator Bcl-2	Bcl2	Rattus norvegicus
P50752	81	RL	AEEGPVEDTKPKPSRLFMPNLVPPKIPDGE	16981728	u-calpain	Troponin T, cardiac muscle	Tnnt2	Mus musculus
P51639	363	KA	SLKNPITSPVVTPKKAQDNCCRREPLLVRR	14988399	calpain	3-hydroxy-3-methylglutaryl-coenzyme A reductase	Hmgcr	Rattus norvegicus
P53618	528	SS	LVTEMGTYATQSALSSSRPTKKEEDRPPLR	16476741	u-calpain	Coatomer subunit beta	COPB1	Homo sapiens
P53805-2	6	FN	*********MHFRNFNYSFSSLIACVANSD	15935327	u-calpain	Calcipressin-1	RCAN1	Homo sapiens
P53805-2	133	YA	QVEDATPVINYDLLYAISKLGPGEKYELHA	15935327	u-calpain	Calcipressin-1	RCAN1	Homo sapiens
P54136	63	QA	LKLKYRLNILRKSLQAERNKPTKNMINIIS	26324710	u-calpain	Arginine--tRNA ligase, cytoplasmic	RARS	Homo sapiens
P54252	55	SE	DEEERMRMAEGGVTSEDYRTFLQQPSGNMD	17488727	m-calpain	Ataxin-3	ATXN3	Homo sapiens
P54252	62	LQ	MAEGGVTSEDYRTFLQQPSGNMDDSGFFSI	17488727	m-calpain	Ataxin-3	ATXN3	Homo sapiens
P54252	187	HR	EADQLLQMIRVQQMHRPKLIGEELAQLKEQ	17488727	m-calpain	Ataxin-3	ATXN3	Homo sapiens
P54252	208	DL	EELAQLKEQRVHKTDLERVLEANDGSGMLD	17488727	m-calpain	Ataxin-3	ATXN3	Homo sapiens
P54252	256	SM	MEDEEADLRRAIQLSMQGSSRNISQDMTQT	17488727	m-calpain	Ataxin-3	ATXN3	Homo sapiens
P54252	305	QG	KQQQKQQQQQQQQQQGDLSGQSSHPCERPA	17488727	m-calpain	Ataxin-3	ATXN3	Homo sapiens
P54252	260	SS	EADLRRAIQLSMQGSSRNISQDMTQTSGTN	23100324	m-calpain	Ataxin-3	ATXN3	Homo sapiens
P55210	36	FS	VDAKPDRSSFVPSLFSKKKKNVTMRSIKTT	19617626	u-calpain;m-calpain	Caspase-7	CASP7	Homo sapiens
P55210	45	MR	FVPSLFSKKKKNVTMRSIKTTRDRVPTYQY	19617626	u-calpain;m-calpain	Caspase-7	CASP7	Homo sapiens
P55210	47	SI	PSLFSKKKKNVTMRSIKTTRDRVPTYQYNM	19617626	u-calpain;m-calpain	Caspase-7	CASP7	Homo sapiens
P55211	115	IR	PTLENLTPVVLRPEIRKPEVLRPETPRPVD	10671558	m-calpain	Caspase-9	CASP9	Homo sapiens
P55211	330	DA	ATPFQEGLRTFDQLDAISSLPTPSDIFVSY	10671558	m-calpain	Caspase-9	CASP9	Homo sapiens
P55273	25	RR	RLSGAAARGDVQEVRRLLHRELVHPDALNR	16542156	u-calpain	Cyclin-dependent kinase 4 inhibitor D	CDKN2D	Homo sapiens
P55273	29	HR	AAARGDVQEVRRLLHRELVHPDALNRFGKT	16542156	u-calpain	Cyclin-dependent kinase 4 inhibitor D	CDKN2D	Homo sapiens
P55273	47	QV	VHPDALNRFGKTALQVMMFGSTAIALELLK	16542156	u-calpain	Cyclin-dependent kinase 4 inhibitor D	CDKN2D	Homo sapiens
P55273	64	GA	MFGSTAIALELLKQGASPNVQDTSGTSPVH	16542156	u-calpain	Cyclin-dependent kinase 4 inhibitor D	CDKN2D	Homo sapiens
P55273	113	LA	DVNVPDGTGALPIHLAVQEGHTAVVSFLAA	16542156	u-calpain	Cyclin-dependent kinase 4 inhibitor D	CDKN2D	Homo sapiens
P55273	127	AA	LAVQEGHTAVVSFLAAESDLHRRDARGLTP	16542156	u-calpain	Cyclin-dependent kinase 4 inhibitor D	CDKN2D	Homo sapiens
P55957	54	YD	LGHELPVLAPQWEGYDELQTDGNRSSHSRL	11404357;12000759	u-calpain;m-calpain	BH3-interacting domain death agonist	BID	Homo sapiens
P55957	70	GR	ELQTDGNRSSHSRLGRIEADSESQEDIIRN	11940658;25056906	m-calpain	BH3-interacting domain death agonist	BID	Homo sapiens
P57103	370	KK	IQATRMMTGAGNILKKHAAEQAKKASSMSE	15680332;22855810	u-calpain;m-calpain	Sodium/calcium exchanger 3	SLC8A3	Homo sapiens
P57103	504	NS	EEEQPEEGMPPAIFNSLPLPRAVLASPCVA	15680332;22855810	u-calpain;m-calpain	Sodium/calcium exchanger 3	SLC8A3	Homo sapiens
P57103	510	RA	EGMPPAIFNSLPLPRAVLASPCVATVTILD	15680332;22855810	u-calpain;m-calpain	Sodium/calcium exchanger 3	SLC8A3	Homo sapiens
P57103	512	VL	MPPAIFNSLPLPRAVLASPCVATVTILDDD	15680332;22855810	u-calpain;m-calpain	Sodium/calcium exchanger 3	SLC8A3	Homo sapiens
P58295	156	MS	TLEHNNTPPVGWVNMSQSTVVLGTDGIASV	14675166	calpain	Sodium- and chloride-dependent glycine transporter 2	Slc6a5	Rattus norvegicus
P58295	164	GT	PVGWVNMSQSTVVLGTDGIASVLPGSVATT	14675166	calpain	Sodium- and chloride-dependent glycine transporter 2	Slc6a5	Rattus norvegicus
P60709	37	RP	GDDAPRAVFPSIVGRPRHQGVMVGMGQKDS	9472000	calpain	Actin, cytoplasmic 1	ACTB	Homo sapiens
P61586	180	QA	GVREVFEMATRAALQARRGKKKSGCLVL**	11964413	u-calpain	Transforming protein RhoA	RHOA	Homo sapiens
P61809	98	FA	ENLKKSLSCANLSTFAQPPPAQPPAPPASQ	10830966;24725413	u-calpain;m-calpain	Cyclin-dependent kinase 5 activator 1	Cdk5r1	Mus musculus
P62168	36	KD	FTEKEVQQWYKGFIKDCPSGQLDAAGFQKI	19732951	u-calpain	Neuronal calcium sensor 1	Ncs1	Rattus norvegicus
P62736	39	RP	GDDAPRAVFPSIVGRPRHQGVMVGMGQKDS	9472000	calpain	Actin, aortic smooth muscle	ACTA2	Homo sapiens
P62808	7	SA	********MPEPAKSAPAPKKGSKKAVTKA	3038857	m-calpain	Histone H2B type 1	null	Bos taurus
P62808	21	KA	SAPAPKKGSKKAVTKAQKKDGKKRKRSRKE	3038857	m-calpain	Histone H2B type 1	null	Bos taurus
P62808	41	YV	GKKRKRSRKESYSVYVYKVLKQVHPDTGIS	3038857	m-calpain	Histone H2B type 1	null	Bos taurus
P62808	43	YK	KRKRSRKESYSVYVYKVLKQVHPDTGISSK	3038857	m-calpain	Histone H2B type 1	null	Bos taurus
P62808	47	KQ	SRKESYSVYVYKVLKQVHPDTGISSKAMGI	3038857	m-calpain	Histone H2B type 1	null	Bos taurus
P62808	54	GI	VYVYKVLKQVHPDTGISSKAMGIMNSFVND	3038857	m-calpain	Histone H2B type 1	null	Bos taurus
P62808	65	SF	PDTGISSKAMGIMNSFVNDIFERIAGEASR	3038857	m-calpain	Histone H2B type 1	null	Bos taurus
P62808	82	AH	NDIFERIAGEASRLAHYNKRSTITSREIQT	3038857	m-calpain	Histone H2B type 1	null	Bos taurus
P62808	97	TA	HYNKRSTITSREIQTAVRLLLPGELAKHAV	3038857	m-calpain	Histone H2B type 1	null	Bos taurus
P62808	102	LL	STITSREIQTAVRLLLPGELAKHAVSEGTK	3038857	m-calpain	Histone H2B type 1	null	Bos taurus
P62808	106	EL	SREIQTAVRLLLPGELAKHAVSEGTKAVTK	3038857	m-calpain	Histone H2B type 1	null	Bos taurus
P62808	107	LA	REIQTAVRLLLPGELAKHAVSEGTKAVTKY	3038857	m-calpain	Histone H2B type 1	null	Bos taurus
P62808	108	AK	EIQTAVRLLLPGELAKHAVSEGTKAVTKYT	3038857	m-calpain	Histone H2B type 1	null	Bos taurus
P62808	117	KA	LPGELAKHAVSEGTKAVTKYTSSK******	3038857	m-calpain	Histone H2B type 1	null	Bos taurus
P62944-2	691	FA	AVGQSFIPSSVPATFAPSPTPAVVSSGLND	19240038	u-calpain;m-calpain	AP-2 complex subunit beta	Ap2b1	Rattus norvegicus
P63319	321	SS	YPLELYERVRMGPSSSPIPSPSPSPTDSKR	2537303	u-calpain;m-calpain	Protein kinase C gamma type	Prkcg	Rattus norvegicus
P63319	338	FF	IPSPSPSPTDSKRCFFGASPGRLHISDFSF	2537303	u-calpain;m-calpain	Protein kinase C gamma type	Prkcg	Rattus norvegicus
P68403	311	GQ	GNEELRQKFERAKIGQGTKAPEEKTANTIS	2537303	u-calpain	Protein kinase C beta type	Prkcb	Rattus norvegicus
P68403	320	KT	ERAKIGQGTKAPEEKTANTISKFDNNGNRD	2537303	u-calpain;m-calpain	Protein kinase C beta type	Prkcb	Rattus norvegicus
P68432	11	ST	****MARTKQTARKSTGGKAPRKQLATKAA	3038857	m-calpain	Histone H3.1	null	Bos taurus
P68432	24	KA	KSTGGKAPRKQLATKAARKSAPATGGVKKP	3038857	m-calpain	Histone H3.1	null	Bos taurus
P68432	29	SA	KAPRKQLATKAARKSAPATGGVKKPHRYRP	3038857	m-calpain	Histone H3.1	null	Bos taurus
P68432	34	GG	QLATKAARKSAPATGGVKKPHRYRPGTVAL	3038857	m-calpain	Histone H3.1	null	Bos taurus
P68432	35	GV	LATKAARKSAPATGGVKKPHRYRPGTVALR	3038857	m-calpain	Histone H3.1	null	Bos taurus
P68432	50	RE	VKKPHRYRPGTVALREIRRYQKSTELLIRK	3038857	m-calpain	Histone H3.1	null	Bos taurus
P68432	119	TI	FEDTNLCAIHAKRVTIMPKDIQLARRIRGE	3038857	m-calpain	Histone H3.1	null	Bos taurus
P68432	129	RR	AKRVTIMPKDIQLARRIRGERA********	3038857	m-calpain	Histone H3.1	null	Bos taurus
P68871	9	KS	******MVHLTPEEKSAVTALWGKVNVDEV	6331510	u-calpain	Hemoglobin subunit beta	HBB	Homo sapiens
P69905	12	KA	***MVLSPADKTNVKAAWGKVGAHAGEYGA	6331510	u-calpain	Hemoglobin subunit alpha	HBA1	Homo sapiens
P70444	70	GR	LQTDGSQASRSFNQGRIEPDSESQEEIIHN	24550490	calpain	BH3-interacting domain death agonist	Bid	Mus musculus
P78318	255	FG	KPFILTRNMAQAKVFGAGYPSLPTMTVSDW	22613722	calpain	Immunoglobulin-binding protein 1	IGBP1	Homo sapiens
Q01082	2066	AA	VEKLIKRHEAFEKSAATWDERFSALERLTT	9989581	u-calpain	Spectrin beta chain, brain 1	SPTBN1	Homo sapiens
Q01082	1440	QS	ENQMEVRKKEIEELQSQAQALSQEGKSTDE	17209560	u-calpain	Spectrin beta chain, brain 1	SPTBN1	Homo sapiens
Q01082	1447	SQ	KKEIEELQSQAQALSQEGKSTDEVDSKRLT	17209560	u-calpain	Spectrin beta chain, brain 1	SPTBN1	Homo sapiens
Q01082	1467	FM	TDEVDSKRLTVQTKFMELLEPLNERKHNLL	17209560	u-calpain	Spectrin beta chain, brain 1	SPTBN1	Homo sapiens
Q01082	1482	LA	MELLEPLNERKHNLLASKEIHQFNRDVEDE	17209560	u-calpain	Spectrin beta chain, brain 1	SPTBN1	Homo sapiens
Q01432	87	SL	KRKKSFKMIRSQSLSLQMPPQQDWKGPPAA	9857047;15488771	m-calpain	AMP deaminase 3	AMPD3	Homo sapiens
Q01432	89	QM	KKSFKMIRSQSLSLQMPPQQDWKGPPAASP	9857047;15488771	m-calpain	AMP deaminase 3	AMPD3	Homo sapiens
Q01728	369	MT	QKSRAFYRIQATRLMTGAGNILKRHAADQA	25336645	u-calpain	Sodium/calcium exchanger 1	Slc8a1	Rattus norvegicus
Q01814	1124	RR	NEDVEEIDHAERELRRGQILWFRGLNRIQT	2542272	u-calpain	Plasma membrane calcium-transporting ATPase 2	ATP2B2	Homo sapiens
Q01814	1135	NR	RELRRGQILWFRGLNRIQTQIRVVKAFRSS	2542272	u-calpain	Plasma membrane calcium-transporting ATPase 2	ATP2B2	Homo sapiens
Q01814	1144	VK	WFRGLNRIQTQIRVVKAFRSSLYEGLEKPE	2542273	u-calpain	Plasma membrane calcium-transporting ATPase 3	ATP2B3	Homo sapiens
Q01959	43	TS	VELILVKEQNGVQLTSSTLTNPRQSPVEAQ	18468730	m-calpain	Sodium-dependent dopamine transporter	SLC6A3	Homo sapiens
Q01959	71	LS	AQDRETWGKKIDFLLSVIGFAVDLANVWRF	18468730	m-calpain	Sodium-dependent dopamine transporter	SLC6A3	Homo sapiens
Q02248	28	QS	MEPDRKAAVSHWQQQSYLDSGIHSGATTTA	17270735	u-calpain	Catenin beta-1	Ctnnb1	Mus musculus
Q02248	29	SY	EPDRKAAVSHWQQQSYLDSGIHSGATTTAP	17270735	u-calpain	Catenin beta-1	Ctnnb1	Mus musculus
Q02248	30	YL	PDRKAAVSHWQQQSYLDSGIHSGATTTAPS	17270735	u-calpain	Catenin beta-1	Ctnnb1	Mus musculus
Q02248	95	RA	DIDGQYAMTRAQRVRAAMFPETLDEGMQIP	17270735	u-calpain	Catenin beta-1	Ctnnb1	Mus musculus
Q02440	1140	RM	TFSSEITEAEDLPLRMEEPSEKKAPLDMSL	8663447	m-calpain	Myosin-Va	MYO5A	Gallus gallus
Q05329	69	RK	PAESGGSQPPRAAARKAACACDQKPCSCSK	14576464	calpain	Glutamate decarboxylase 2	GAD2	Homo sapiens
Q05397	745	SG	PSPQHMVQTNHYQVSGYPGSHGITAMAGSI	20150423	m-calpain	Focal adhesion kinase 1	PTK2	Homo sapiens
Q07440	22	QV	HIHSLAEHYLQYVLQVPAFESAPSQACRVL	22745672	u-calpain	Bcl-2-related protein A1	Bcl2a1	Mus musculus
Q07440	71	FN	DDFHVESIDTARIIFNQVMEKEFEDGIINW	22745672	u-calpain	Bcl-2-related protein A1	Bcl2a1	Mus musculus
Q07812	28	QG	TSSEQIMKTGALLLQGFIQDRAGRMGGEAP	9764817;12490315	calpain	Apoptosis regulator BAX	BAX	Homo sapiens
Q07817	42	ES	SDVEENRTEAPEGTESEMETPSAINGNPSW	12000759	u-calpain;m-calpain	Bcl-2-like protein 1	BCL2L1	Homo sapiens
Q07817	60	AD	ETPSAINGNPSWHLADSPAVNGATGHSSSL	10953012;24550490	m-calpain	Bcl-2-like protein 1	BCL2L1	Homo sapiens
Q07820	162	ST	GESGNNTSTDGSLPSTPPPAEEEEDELYRQ	20392693	u-calpain	Induced myeloid leukemia cell differentiation protein Mcl-1	MCL1	Homo sapiens
Q08209	441	KQ	TPTGMLPSGVLSGGKQTLQSATVEAIEADE	20107181	m-calpain	Serine/threonine-protein phosphatase 2B catalytic subunit alpha isoform	PPP3CA	Homo sapiens
Q08209	392	RK	GSEEDGFDGATAAARKEVIRNKIRAIGKMA	14627704	m-calpain	Serine/threonine-protein phosphatase 2B catalytic subunit alpha isoform	PPP3CA	Homo sapiens
Q08209	424	KG	FSVLREESESVLTLKGLTPTGMLPSGVLSG	14627704;15723976	m-calpain	Serine/threonine-protein phosphatase 2B catalytic subunit alpha isoform	PPP3CA	Homo sapiens
Q08209	501	KA	RDAMPSDANLNSINKALTSETNGTDSNGSN	14627704;16150694	u-calpain;m-calpain	Serine/threonine-protein phosphatase 2B catalytic subunit alpha isoform	PPP3CA	Homo sapiens
Q12904	106	SS	VSENVIQSTAVTTVSSGTKEQIKGGTGDEK	26324710	m-calpain	Aminoacyl tRNA synthase complex-interacting multifunctional protein 1	AIMP1	Homo sapiens
Q13255	936	SY	TACNQTAVIKPLTKSYQGSGKSLTFSDTST	17270736;24550490	u-calpain	Metabotropic glutamate receptor 1	GRM1	Homo sapiens
Q13813	1176	YG	LMAEEVQAVQQQEVYGMMPRDETDSKTASP	2844821;2850618;14599290;17209560;21177867	u-calpain;m-calpain	Spectrin alpha chain, brain	SPTAN1	Homo sapiens
Q13813	1230	GS	RSLQQLAEERSQLLGSAHEVQRFHRDADET	2844821;2850618;14599290;17209560	u-calpain;m-calpain	Spectrin alpha chain, brain	SPTAN1	Homo sapiens
Q14315	2626	SS	ETVTKSSSSRGSSYSSIPKFSSDASKVVTR	16297652	u-calpain	Filamin-C	FLNC	Homo sapiens
Q14814	78	SR	KVLLKYTEYNEPHESRTNADIIETLRKKGF	22215669	m-calpain	Myocyte-specific enhancer factor 2D	MEF2D	Homo sapiens
Q16620	521	NS	KIPVIENPQYFGITNSQLKPDTFVQHIKRH	24860020	m-calpain	BDNF/NT-3 growth factors receptor	NTRK2	Homo sapiens
Q16637	192	SF	NKSDNIKPKSAPWNSFLPPPPPMPGPRLGP	21209906	u-calpain	Survival motor neuron protein	SMN1	Homo sapiens
Q16637	193	FL	KSDNIKPKSAPWNSFLPPPPPMPGPRLGPG	21209906	u-calpain	Survival motor neuron protein	SMN1	Homo sapiens
Q16849	608	DK	LAVALCVRQHARQQDKERLAALGPEGAHGD	11483505;24550490	u-calpain	Receptor-type tyrosine-protein phosphatase-like N	PTPRN	Homo sapiens
Q16849	658	SS	RAEGPPEPSRVSSVSSQFSDAAQASPSSHS	11483505	u-calpain	Receptor-type tyrosine-protein phosphatase-like N	PTPRN	Homo sapiens
Q5D862	1332	ST	RGDTTRHGHSGHGQSTQTGSRTSGRQRFSH	21531719	u-calpain	Filaggrin-2	FLG2	Homo sapiens
Q5D862	1469	HG	GESGSTVHGRHGTTHGQTGDTTRHAHYHHG	21531719	u-calpain	Filaggrin-2	FLG2	Homo sapiens
Q5D862	1713	TT	TGDTTRHAHYHHGLTTQTGSRTTGRRGSGH	21531719	u-calpain	Filaggrin-2	FLG2	Homo sapiens
Q5D862	1741	SH	GHSEYSDSEGYSGVSHTHSGHTHGQARSQH	21531719	u-calpain	Filaggrin-2	FLG2	Homo sapiens
Q5SX39	616	ET	NIIGWLDKNKDPLNETVVGLYQKSGLKTLA	22950758	m-calpain	Myosin-4	Myh4	Mus musculus
Q5SX39	1308	GK	QLDEKDAMVSQLSRGKQAFTQQIEELKRQL	22950758	m-calpain	Myosin-4	Myh4	Mus musculus
Q60598	336	KT	STFEEVVQVPSAYQKTVPIEAVTSKTSNIR	16280362	m-calpain	Src substrate cortactin	Cttn	Mus musculus
Q60598	346	KT	SAYQKTVPIEAVTSKTSNIRANFENLAKER	16280362	m-calpain	Src substrate cortactin	Cttn	Mus musculus
Q60598	351	RA	TVPIEAVTSKTSNIRANFENLAKEREQEDR	16280362	m-calpain	Src substrate cortactin	Cttn	Mus musculus
Q60598	358	AK	TSKTSNIRANFENLAKEREQEDRRKAEAER	16280362	m-calpain	Src substrate cortactin	Cttn	Mus musculus
Q61143	16	KA	SQSPRFVTRRGGSLKAAPGAGTRRNESQDY	20811149	u-calpain	Short transient receptor potential channel 6	Trpc6	Mus musculus
Q62418	283	SS	FKQKERAMSTTSVTSSQPGKLRSPFLQKQL	19910490	m-calpain	Drebrin-like protein	Dbnl	Mus musculus
Q62418	290	RS	MSTTSVTSSQPGKLRSPFLQKQLTQPETSY	19910490	m-calpain	Drebrin-like protein	Dbnl	Mus musculus
Q6NZI2	30	QA	YPDAEAPEPSSAGAQAAEEPSGAGSEELIK	15242332	calpain	Polymerase I and transcript release factor	PTRF	Homo sapiens
Q6NZI2	370	HA	GEAGDLRRGSSPDVHALLEITEESDAVLVD	15242332	calpain	Polymerase I and transcript release factor	PTRF	Homo sapiens
Q6QUW1	58	SS	NVRSSISPGVYQQLSSSGITDFKGNREKEK	14973157	calpain	Retrograde protein of 51 kDa	RGP51	Lymnaea stagnalis
Q75NG9	22	EA	HVEEEYEEEEEAQEEAPPPPAEVHEVHEEV	15884856	m-calpain	Troponin T, fast skeletal muscle	TNNT3	Sus scrofa
Q75NG9	38	HE	PPPPAEVHEVHEEVHEVHEPEEVQEEEKPR	15884856	m-calpain	Troponin T, fast skeletal muscle	TNNT3	Sus scrofa
Q75NG9	57	TA	PEEVQEEEKPRPKLTAPKIPEGEKVDFDDI	15884856	m-calpain	Troponin T, fast skeletal muscle	TNNT3	Sus scrofa
Q7T163	1581	NR	SPEESWPSSKSYNLNRTPSNTTLNNNTNAQ	26492372	u-calpain	Kinase D-interacting substrate of 220 kDa	kidins220	Danio rerio
Q86UX7	373	YR	FRIPRRPRKLTLKGYRQHWVVFKETTLSYY	23012377	u-calpain	Fermitin family homolog 3	FERMT3	Homo sapiens
Q8NE35	441	RK	PTRCQNGERVERYSRKVFVGGLPPDIDEDE	22711986	m-calpain	Cytoplasmic polyadenylation element-binding protein 3	CPEB3	Homo sapiens
Q921F2	229	QF	VGRCTEDMTAEELQQFFCQYGEVVDVFIPK	24917042	u-calpain	TAR DNA-binding protein 43	Tardbp	Mus musculus
Q921F2	246	ED	VTFADDKVAQSLCGEDLIIKGISVHISNAE	24917042	u-calpain	TAR DNA-binding protein 43	Tardbp	Mus musculus
Q921F2	286	QG	RSGRFGGNPGGFGNQGGFGNSRGGGAGLGN	24917042	u-calpain	TAR DNA-binding protein 43	Tardbp	Mus musculus
Q921F2	295	GG	GGFGNQGGFGNSRGGGAGLGNNQGGNMGGG	24917042	u-calpain	TAR DNA-binding protein 43	Tardbp	Mus musculus
Q921F2	297	AG	FGNQGGFGNSRGGGAGLGNNQGGNMGGGMN	24917042	u-calpain	TAR DNA-binding protein 43	Tardbp	Mus musculus
Q921F2	323	MA	GGMNFGAFSINPAMMAAAQAALQSSWGMMG	24917042	u-calpain	TAR DNA-binding protein 43	Tardbp	Mus musculus
Q99259	70	RQ	SLEEKSRLVSAFKERQSSKNLLSCENSDRD	18599042;18599042	u-calpain;m-calpain	Glutamate decarboxylase 1	GAD1	Homo sapiens
Q99259	90	RT	LLSCENSDRDARFRRTETDFSNLFARDLLP	18599042;18599042	u-calpain;m-calpain	Glutamate decarboxylase 1	GAD1	Homo sapiens
Q9ET78	155	VR	YGVRQSVPYGMAVVVRSPLRTSLSSLRSEH	26063807	u-calpain	Junctophilin-2	Jph2	Mus musculus
Q9ET78	565	MY	LQPPPAPSQEPEVAMYRGYHSYAVRTGPPE	26063807	u-calpain	Junctophilin-2	Jph2	Mus musculus
Q9ET78	201	LL	LPSPPVPRGGFALTLLATAEAARPQGLFTR	26063807;24958777	u-calpain	Junctophilin-2	Jph2	Mus musculus
Q9H1Y0	193	TT	ENGFRYIPFRIYQTTTERPFIQKLFRPVAA	16998475	u-calpain;m-calpain	Autophagy protein 5	ATG5	Homo sapiens
Q9JI12	533	QN	IHEDELDEETGDITQNYINYGTTKSYGATS	21807096	u-calpain	Vesicular glutamate transporter 2	Slc17a6	Rattus norvegicus
Q9JI12	541	TK	ETGDITQNYINYGTTKSYGATSQENGGWPN	21807096	u-calpain	Vesicular glutamate transporter 2	Slc17a6	Rattus norvegicus
Q9JLJ1	81	RG	PGNPPRRMGRISHLRGPSPPPMAGGUGR**	21849499	m-calpain	Selenoprotein K	Selenok	Mus musculus
Q9R0K7	1090	NR	RELRRGQILWFRGLNRIQTQIRVVKAFRSS	24550490	calpain	Plasma membrane calcium-transporting ATPase 2	Atp2b2	Mus musculus
Q9ULH0	1677	NR	PEENWPACQKAYNLNRTPSTVTLNNNSAPA	26492372	u-calpain	Kinase D-interacting substrate of 220 kDa	KIDINS220	Homo sapiens
Q9WV06	77	RL	GKLSMDMLVLEEEKRLGVQSPALQKVKGQE	18310072	u-calpain	Ankyrin repeat domain-containing protein 2	Ankrd2	Mus musculus
Q9WV06	72	RR	VKGQERVRKTSLDLRREIIDVGGIQNLIEL	24550490	calpain	Ankyrin repeat domain-containing protein 2	Ankrd2	Mus musculus
Q9WV60	38	TT	GSMKVSRDKDGSKVTTVVATPGQGPDRPQE	25779040	calpain	Glycogen synthase kinase-3 beta	Gsk3b	Rattus norvegicus
Q9WV60	384	IQ	NPPLATILIPPHARIQAAASPPANATAASD	25779040	calpain	Glycogen synthase kinase-3 beta	Gsk3b	Rattus norvegicus
Q9Y006	123	GS	VKLFNKGLTKKSYLGSEFDNVELKDLANVL	12850260	calpain	HAP protein (Putative aspartic proteinase)	hap	Plasmodium falciparum
Q9Y490	2493	KM	AFEEQENETVVVKEKMVGGIAQIIAAQEEM	22496808	m-calpain	Talin-1	TLN1	Homo sapiens
Q9Y490	433	QQ	MLEDSVSPKKSTVLQQQYNRVGKVEHGSVA	10545199;2120593;2824061;22496808	m-calpain	Talin-1	TLN1	Homo sapiens
Q9Z0X1	103	LS	EDQKRYNERVMGLGLSPEEKQRRAIASATE	17728442	u-calpain	Apoptosis-inducing factor 1, mitochondrial	Aifm1	Mus musculus
Q9Z0X1	102	GL	KEDQKRYNERVMGLGLSPEEKQRRAIASAT	18167347	u-calpain	Apoptosis-inducing factor 1, mitochondrial	Aifm1	Mus musculus
Q9Z0X1	118	EG	SPEEKQRRAIASATEGGSVPQIRAPSHVPF	18167347	u-calpain	Apoptosis-inducing factor 1, mitochondrial	Aifm1	Mus musculus
