# Supplementary material for: Precise Prediction of Calpain Cleavage Sites and Their Aberrance Caused by Mutations in Cancer
Source: Front Genet. 2019 Aug 8;10:715. doi: 10.3389/fgene.2019.00715 (PMC6694742; doi:10.3389/fgene.2019.00715)
Supplement: Table S2 — The AUC values of random flanking sites around the central motif. [file Table_2.xlsx]

## Sheet: Sheet1
Table S2 - The AUC values of random flanking sites around the central motif
Left	Right	5-fold cross-validation (n times)	AUC
5	5	0	0.866068
5	5	1	0.786001
5	5	2	0.901072
5	5	3	0.876325
5	5	4	0.81924
5	5	5	0.866445
5	5	6	0.911254
5	5	7	0.892222
5	5	8	0.871187
5	5	9	0.872374
5	5	10	0.84976
5	5	11	0.841801
5	5	12	0.91527
5	5	13	0.858872
5	5	14	0.882308
5	5	15	0.897351
5	5	16	0.856712
5	5	17	0.874337
5	5	18	0.91883
5	5	19	0.906271
6	5	0	0.87384
6	5	1	0.89397
6	5	2	0.816338
6	5	3	0.890672
6	5	4	0.865066
6	5	5	0.821393
6	5	6	0.885554
6	5	7	0.869033
6	5	8	0.857906
6	5	9	0.894341
6	5	10	0.875978
6	5	11	0.86424
6	5	12	0.901626
6	5	13	0.827219
6	5	14	0.837932
6	5	15	0.850966
6	5	16	0.876496
6	5	17	0.854938
6	5	18	0.87291
6	5	19	0.854651
7	5	0	0.826225
7	5	1	0.873171
7	5	2	0.861075
7	5	3	0.871314
7	5	4	0.838155
7	5	5	0.867159
7	5	6	0.899817
7	5	7	0.831795
7	5	8	0.849178
7	5	9	0.856616
7	5	10	0.872904
7	5	11	0.897778
7	5	12	0.867066
7	5	13	0.856364
7	5	14	0.845152
7	5	15	0.854252
7	5	16	0.89716
7	5	17	0.888622
7	5	18	0.882753
7	5	19	0.831147
8	5	0	0.882563
8	5	1	0.911607
8	5	2	0.852675
8	5	3	0.915288
8	5	4	0.84452
8	5	5	0.853934
8	5	6	0.879975
8	5	7	0.891086
8	5	8	0.804882
8	5	9	0.895598
8	5	10	0.911565
8	5	11	0.912238
8	5	12	0.815829
8	5	13	0.857167
8	5	14	0.890581
8	5	15	0.885472
8	5	16	0.871913
8	5	17	0.859567
8	5	18	0.887073
8	5	19	0.86163
9	5	0	0.900597
9	5	1	0.831268
9	5	2	0.850121
9	5	3	0.856012
9	5	4	0.786424
9	5	5	0.863305
9	5	6	0.862916
9	5	7	0.901566
9	5	8	0.903523
9	5	9	0.872199
9	5	10	0.846658
9	5	11	0.863433
9	5	12	0.880756
9	5	13	0.906995
9	5	14	0.875598
9	5	15	0.81899
9	5	16	0.892854
9	5	17	0.865605
9	5	18	0.875959
9	5	19	0.850069
10	5	0	0.899754
10	5	1	0.844836
10	5	2	0.90112
10	5	3	0.914782
10	5	4	0.832176
10	5	5	0.902132
10	5	6	0.903018
10	5	7	0.881616
10	5	8	0.819873
10	5	9	0.905313
10	5	10	0.898028
10	5	11	0.860698
10	5	12	0.819487
10	5	13	0.894162
10	5	14	0.887929
10	5	15	0.918956
10	5	16	0.926439
10	5	17	0.908889
10	5	18	0.867019
10	5	19	0.843399
11	5	0	0.843748
11	5	1	0.868886
11	5	2	0.872024
11	5	3	0.881387
11	5	4	0.867112
11	5	5	0.861249
11	5	6	0.870809
11	5	7	0.86241
11	5	8	0.861588
11	5	9	0.880162
11	5	10	0.870556
11	5	11	0.887619
11	5	12	0.88352
11	5	13	0.923409
11	5	14	0.823947
11	5	15	0.89533
11	5	16	0.897334
11	5	17	0.822528
11	5	18	0.876546
11	5	19	0.863352
12	5	0	0.861588
12	5	1	0.943877
12	5	2	0.912179
12	5	3	0.813428
12	5	4	0.944747
12	5	5	0.880869
12	5	6	0.868363
12	5	7	0.918864
12	5	8	0.86128
12	5	9	0.875482
12	5	10	0.847932
12	5	11	0.838121
12	5	12	0.880282
12	5	13	0.887476
12	5	14	0.885295
12	5	15	0.897042
12	5	16	0.920071
12	5	17	0.909848
12	5	18	0.853462
12	5	19	0.868886
13	5	0	0.867947
13	5	1	0.891031
13	5	2	0.878308
13	5	3	0.864949
13	5	4	0.888618
13	5	5	0.89876
13	5	6	0.868005
13	5	7	0.907342
13	5	8	0.83048
13	5	9	0.868232
13	5	10	0.847553
13	5	11	0.866891
13	5	12	0.898282
13	5	13	0.901863
13	5	14	0.887803
13	5	15	0.827908
13	5	16	0.87202
13	5	17	0.938303
13	5	18	0.91502
13	5	19	0.890897
14	5	0	0.901502
14	5	1	0.878982
14	5	2	0.901587
14	5	3	0.869645
14	5	4	0.880753
14	5	5	0.927559
14	5	6	0.894896
14	5	7	0.91727
14	5	8	0.913375
14	5	9	0.859487
14	5	10	0.880626
14	5	11	0.941795
14	5	12	0.860571
14	5	13	0.881891
14	5	14	0.834141
14	5	15	0.893782
14	5	16	0.862214
14	5	17	0.896916
14	5	18	0.902379
14	5	19	0.826809
15	5	0	0.89189
15	5	1	0.849462
15	5	2	0.842733
15	5	3	0.904176
15	5	4	0.838166
15	5	5	0.84938
15	5	6	0.915677
15	5	7	0.877546
15	5	8	0.860066
15	5	9	0.841252
15	5	10	0.872052
15	5	11	0.869441
15	5	12	0.928443
15	5	13	0.901839
15	5	14	0.872904
15	5	15	0.898236
15	5	16	0.870114
15	5	17	0.9177
15	5	18	0.879741
15	5	19	0.908783
5	6	0	0.842485
5	6	1	0.866154
5	6	2	0.905311
5	6	3	0.881923
5	6	4	0.91591
5	6	5	0.834579
5	6	6	0.869265
5	6	7	0.807879
5	6	8	0.815351
5	6	9	0.816118
5	6	10	0.872495
5	6	11	0.864779
5	6	12	0.857994
5	6	13	0.886692
5	6	14	0.875327
5	6	15	0.865914
5	6	16	0.878387
5	6	17	0.834564
5	6	18	0.838852
5	6	19	0.865753
6	6	0	0.866869
6	6	1	0.854757
6	6	2	0.924743
6	6	3	0.863313
6	6	4	0.891265
6	6	5	0.889149
6	6	6	0.918049
6	6	7	0.841211
6	6	8	0.869366
6	6	9	0.814157
6	6	10	0.894215
6	6	11	0.87457
6	6	12	0.889643
6	6	13	0.911366
6	6	14	0.836705
6	6	15	0.837097
6	6	16	0.885476
6	6	17	0.902786
6	6	18	0.892096
6	6	19	0.882015
7	6	0	0.885561
7	6	1	0.893782
7	6	2	0.847482
7	6	3	0.877887
7	6	4	0.86442
7	6	5	0.926566
7	6	6	0.903909
7	6	7	0.824065
7	6	8	0.884015
7	6	9	0.899534
7	6	10	0.919593
7	6	11	0.825977
7	6	12	0.889159
7	6	13	0.884231
7	6	14	0.854252
7	6	15	0.87659
7	6	16	0.85811
7	6	17	0.902119
7	6	18	0.863099
7	6	19	0.949167
8	6	0	0.904542
8	6	1	0.863056
8	6	2	0.901959
8	6	3	0.887605
8	6	4	0.850648
8	6	5	0.837083
8	6	6	0.859899
8	6	7	0.843622
8	6	8	0.896982
8	6	9	0.856156
8	6	10	0.889515
8	6	11	0.845869
8	6	12	0.878337
8	6	13	0.882121
8	6	14	0.90754
8	6	15	0.859773
8	6	16	0.881259
8	6	17	0.89405
8	6	18	0.88473
8	6	19	0.85085
9	6	0	0.8823
9	6	1	0.890008
9	6	2	0.913836
9	6	3	0.876113
9	6	4	0.860378
9	6	5	0.924534
9	6	6	0.825031
9	6	7	0.850851
9	6	8	0.842305
9	6	9	0.877825
9	6	10	0.851851
9	6	11	0.933728
9	6	12	0.857476
9	6	13	0.881869
9	6	14	0.923723
9	6	15	0.888769
9	6	16	0.894949
9	6	17	0.923599
9	6	18	0.897273
9	6	19	0.875201
10	6	0	0.833523
10	6	1	0.882753
10	6	2	0.831778
10	6	3	0.891942
10	6	4	0.937977
10	6	5	0.887808
10	6	6	0.870126
10	6	7	0.900927
10	6	8	0.916212
10	6	9	0.890419
10	6	10	0.887998
10	6	11	0.92111
10	6	12	0.922584
10	6	13	0.852908
10	6	14	0.85649
10	6	15	0.911113
10	6	16	0.887566
10	6	17	0.918573
10	6	18	0.89179
10	6	19	0.813689
11	6	0	0.876998
11	6	1	0.82813
11	6	2	0.896059
11	6	3	0.883389
11	6	4	0.866766
11	6	5	0.855696
11	6	6	0.852576
11	6	7	0.876113
11	6	8	0.928406
11	6	9	0.94388
11	6	10	0.909394
11	6	11	0.932677
11	6	12	0.883536
11	6	13	0.830405
11	6	14	0.865374
11	6	15	0.847048
11	6	16	0.869112
11	6	17	0.888089
11	6	18	0.848242
11	6	19	0.914512
12	6	0	0.9319
12	6	1	0.911414
12	6	2	0.921712
12	6	3	0.882429
12	6	4	0.90467
12	6	5	0.948918
12	6	6	0.864547
12	6	7	0.84001
12	6	8	0.924904
12	6	9	0.894697
12	6	10	0.824798
12	6	11	0.879848
12	6	12	0.915149
12	6	13	0.883915
12	6	14	0.899027
12	6	15	0.838754
12	6	16	0.927342
12	6	17	0.882018
12	6	18	0.906474
12	6	19	0.891916
13	6	0	0.875804
13	6	1	0.912347
13	6	2	0.899924
13	6	3	0.888504
13	6	4	0.945837
13	6	5	0.880354
13	6	6	0.86216
13	6	7	0.848957
13	6	8	0.86203
13	6	9	0.862346
13	6	10	0.842929
13	6	11	0.885168
13	6	12	0.931069
13	6	13	0.909674
13	6	14	0.890897
13	6	15	0.91697
13	6	16	0.854946
13	6	17	0.869924
13	6	18	0.958545
13	6	19	0.858754
14	6	0	0.843737
14	6	1	0.824326
14	6	2	0.933131
14	6	3	0.860385
14	6	4	0.878892
14	6	5	0.91697
14	6	6	0.922821
14	6	7	0.872536
14	6	8	0.876944
14	6	9	0.949434
14	6	10	0.919185
14	6	11	0.873742
14	6	12	0.841537
14	6	13	0.897998
14	6	14	0.886092
14	6	15	0.876464
14	6	16	0.862472
14	6	17	0.913496
14	6	18	0.899607
14	6	19	0.933317
15	6	0	0.900867
15	6	1	0.855002
15	6	2	0.88303
15	6	3	0.895735
15	6	4	0.878712
15	6	5	0.868914
15	6	6	0.896158
15	6	7	0.886487
15	6	8	0.864745
15	6	9	0.897146
15	6	10	0.891902
15	6	11	0.894747
15	6	12	0.880188
15	6	13	0.909838
15	6	14	0.892949
15	6	15	0.873714
15	6	16	0.876818
15	6	17	0.894191
15	6	18	0.897568
15	6	19	0.923125
5	7	0	0.849924
5	7	1	0.883262
5	7	2	0.880101
5	7	3	0.829732
5	7	4	0.880526
5	7	5	0.854621
5	7	6	0.786955
5	7	7	0.870878
5	7	8	0.912252
5	7	9	0.894423
5	7	10	0.893886
5	7	11	0.84162
5	7	12	0.913754
5	7	13	0.825716
5	7	14	0.873932
5	7	15	0.799867
5	7	16	0.87523
5	7	17	0.861414
5	7	18	0.891875
5	7	19	0.883636
6	7	0	0.917999
6	7	1	0.862542
6	7	2	0.896449
6	7	3	0.836582
6	7	4	0.868735
6	7	5	0.896894
6	7	6	0.894807
6	7	7	0.900361
6	7	8	0.752203
6	7	9	0.834959
6	7	10	0.849967
6	7	11	0.855381
6	7	12	0.85363
6	7	13	0.877356
6	7	14	0.880155
6	7	15	0.878562
6	7	16	0.922134
6	7	17	0.869392
6	7	18	0.84676
6	7	19	0.910956
7	7	0	0.877179
7	7	1	0.868787
7	7	2	0.883069
7	7	3	0.841556
7	7	4	0.840736
7	7	5	0.869053
7	7	6	0.921739
7	7	7	0.875693
7	7	8	0.822305
7	7	9	0.900934
7	7	10	0.893485
7	7	11	0.92303
7	7	12	0.849217
7	7	13	0.895237
7	7	14	0.85595
7	7	15	0.921617
7	7	16	0.868506
7	7	17	0.88269
7	7	18	0.887235
7	7	19	0.873445
8	7	0	0.858596
8	7	1	0.900485
8	7	2	0.928343
8	7	3	0.886363
8	7	4	0.874727
8	7	5	0.895101
8	7	6	0.912985
8	7	7	0.874314
8	7	8	0.89803
8	7	9	0.86411
8	7	10	0.843936
8	7	11	0.919207
8	7	12	0.816843
8	7	13	0.89156
8	7	14	0.846304
8	7	15	0.85481
8	7	16	0.852765
8	7	17	0.826736
8	7	18	0.897421
8	7	19	0.856021
9	7	0	0.889651
9	7	1	0.8626
9	7	2	0.908005
9	7	3	0.877955
9	7	4	0.883131
9	7	5	0.877955
9	7	6	0.904623
9	7	7	0.934286
9	7	8	0.894745
9	7	9	0.840833
9	7	10	0.895251
9	7	11	0.878349
9	7	12	0.873932
9	7	13	0.919116
9	7	14	0.908347
9	7	15	0.884615
9	7	16	0.874231
9	7	17	0.912949
9	7	18	0.893529
9	7	19	0.876871
10	7	0	0.912112
10	7	1	0.922123
10	7	2	0.891148
10	7	3	0.857729
10	7	4	0.85643
10	7	5	0.888561
10	7	6	0.889318
10	7	7	0.914008
10	7	8	0.844688
10	7	9	0.945885
10	7	10	0.953638
10	7	11	0.830512
10	7	12	0.861566
10	7	13	0.927851
10	7	14	0.912226
10	7	15	0.914891
10	7	16	0.907571
10	7	17	0.892955
10	7	18	0.894314
10	7	19	0.898141
11	7	0	0.833384
11	7	1	0.892281
11	7	2	0.919893
11	7	3	0.930513
11	7	4	0.874751
11	7	5	0.813541
11	7	6	0.910783
11	7	7	0.880077
11	7	8	0.889608
11	7	9	0.931527
11	7	10	0.920476
11	7	11	0.923699
11	7	12	0.869139
11	7	13	0.854343
11	7	14	0.89457
11	7	15	0.868333
11	7	16	0.838996
11	7	17	0.879975
11	7	18	0.855227
11	7	19	0.868478
12	7	0	0.855516
12	7	1	0.871798
12	7	2	0.904797
12	7	3	0.85938
12	7	4	0.926383
12	7	5	0.900005
12	7	6	0.931311
12	7	7	0.879656
12	7	8	0.84141
12	7	9	0.918868
12	7	10	0.898109
12	7	11	0.867017
12	7	12	0.886066
12	7	13	0.905313
12	7	14	0.895988
12	7	15	0.899293
12	7	16	0.861459
12	7	17	0.876623
12	7	18	0.866614
12	7	19	0.886288
13	7	0	0.859105
13	7	1	0.924059
13	7	2	0.851611
13	7	3	0.882684
13	7	4	0.889106
13	7	5	0.889571
13	7	6	0.897924
13	7	7	0.891338
13	7	8	0.900724
13	7	9	0.91883
13	7	10	0.879024
13	7	11	0.883288
13	7	12	0.84153
13	7	13	0.877508
13	7	14	0.904726
13	7	15	0.859773
13	7	16	0.816303
13	7	17	0.895853
13	7	18	0.900384
13	7	19	0.864489
14	7	0	0.872432
14	7	1	0.890098
14	7	2	0.843832
14	7	3	0.916679
14	7	4	0.891773
14	7	5	0.878855
14	7	6	0.943462
14	7	7	0.870177
14	7	8	0.89993
14	7	9	0.826627
14	7	10	0.900184
14	7	11	0.916086
14	7	12	0.886345
14	7	13	0.903333
14	7	14	0.849103
14	7	15	0.847299
14	7	16	0.900256
14	7	17	0.865102
14	7	18	0.893433
14	7	19	0.917449
15	7	0	0.863846
15	7	1	0.867723
15	7	2	0.954232
15	7	3	0.825808
15	7	4	0.903653
15	7	5	0.889324
15	7	6	0.885536
15	7	7	0.939395
15	7	8	0.894242
15	7	9	0.836414
15	7	10	0.901249
15	7	11	0.868028
15	7	12	0.923409
15	7	13	0.906795
15	7	14	0.880146
15	7	15	0.931535
15	7	16	0.885041
15	7	17	0.882374
15	7	18	0.892348
15	7	19	0.882247
5	8	0	0.870532
5	8	1	0.898809
5	8	2	0.893846
5	8	3	0.89601
5	8	4	0.908077
5	8	5	0.852524
5	8	6	0.813732
5	8	7	0.875556
5	8	8	0.873969
5	8	9	0.870127
5	8	10	0.839852
5	8	11	0.894292
5	8	12	0.907588
5	8	13	0.822904
5	8	14	0.848943
5	8	15	0.84536
5	8	16	0.905041
5	8	17	0.856348
5	8	18	0.877102
5	8	19	0.828115
6	8	0	0.897254
6	8	1	0.870051
6	8	2	0.828621
6	8	3	0.882058
6	8	4	0.904786
6	8	5	0.87616
6	8	6	0.898723
6	8	7	0.889376
6	8	8	0.886837
6	8	9	0.83944
6	8	10	0.850615
6	8	11	0.897604
6	8	12	0.928085
6	8	13	0.857578
6	8	14	0.847679
6	8	15	0.92315
6	8	16	0.839766
6	8	17	0.85944
6	8	18	0.855326
6	8	19	0.846389
7	8	0	0.919874
7	8	1	0.842416
7	8	2	0.871768
7	8	3	0.871515
7	8	4	0.850385
7	8	5	0.878953
7	8	6	0.866553
7	8	7	0.876214
7	8	8	0.888756
7	8	9	0.880354
7	8	10	0.803569
7	8	11	0.83372
7	8	12	0.922291
7	8	13	0.88265
7	8	14	0.879397
7	8	15	0.919212
7	8	16	0.856814
7	8	17	0.873434
7	8	18	0.925256
7	8	19	0.900491
8	8	0	0.833777
8	8	1	0.888997
8	8	2	0.89533
8	8	3	0.903923
8	8	4	0.902506
8	8	5	0.898178
8	8	6	0.840325
8	8	7	0.934516
8	8	8	0.917952
8	8	9	0.901505
8	8	10	0.87725
8	8	11	0.890542
8	8	12	0.918703
8	8	13	0.86184
8	8	14	0.866684
8	8	15	0.888134
8	8	16	0.847553
8	8	17	0.916183
8	8	18	0.855859
8	8	19	0.881173
9	8	0	0.930495
9	8	1	0.863609
9	8	2	0.895505
9	8	3	0.897198
9	8	4	0.911619
9	8	5	0.894857
9	8	6	0.913023
9	8	7	0.907817
9	8	8	0.888389
9	8	9	0.913308
9	8	10	0.887837
9	8	11	0.901555
9	8	12	0.883067
9	8	13	0.908836
9	8	14	0.888975
9	8	15	0.84601
9	8	16	0.876163
9	8	17	0.835625
9	8	18	0.845884
9	8	19	0.839055
10	8	0	0.886614
10	8	1	0.904726
10	8	2	0.874938
10	8	3	0.840581
10	8	4	0.907824
10	8	5	0.912949
10	8	6	0.876325
10	8	7	0.901959
10	8	8	0.885422
10	8	9	0.907773
10	8	10	0.90042
10	8	11	0.920601
10	8	12	0.901879
10	8	13	0.849305
10	8	14	0.877143
10	8	15	0.906923
10	8	16	0.875485
10	8	17	0.889909
10	8	18	0.895758
10	8	19	0.937528
11	8	0	0.907521
11	8	1	0.911055
11	8	2	0.900234
11	8	3	0.904302
11	8	4	0.882753
11	8	5	0.865859
11	8	6	0.923157
11	8	7	0.913833
11	8	8	0.916252
11	8	9	0.895565
11	8	10	0.859742
11	8	11	0.928532
11	8	12	0.854654
11	8	13	0.951067
11	8	14	0.894617
11	8	15	0.863103
11	8	16	0.910722
11	8	17	0.889767
11	8	18	0.898362
11	8	19	0.880373
12	8	0	0.916046
12	8	1	0.917727
12	8	2	0.920069
12	8	3	0.894302
12	8	4	0.852576
12	8	5	0.872073
12	8	6	0.902063
12	8	7	0.891773
12	8	8	0.887602
12	8	9	0.923283
12	8	10	0.893403
12	8	11	0.857917
12	8	12	0.827204
12	8	13	0.905041
12	8	14	0.90807
12	8	15	0.834564
12	8	16	0.928027
12	8	17	0.830241
12	8	18	0.882753
12	8	19	0.869773
13	8	0	0.854905
13	8	1	0.891144
13	8	2	0.876611
13	8	3	0.871945
13	8	4	0.851888
13	8	5	0.866576
13	8	6	0.87814
13	8	7	0.884071
13	8	8	0.870432
13	8	9	0.888343
13	8	10	0.911218
13	8	11	0.909459
13	8	12	0.897856
13	8	13	0.891979
13	8	14	0.887982
13	8	15	0.946407
13	8	16	0.94234
13	8	17	0.894319
13	8	18	0.884295
13	8	19	0.928225
14	8	0	0.874974
14	8	1	0.872778
14	8	2	0.898868
14	8	3	0.895962
14	8	4	0.904743
14	8	5	0.897397
14	8	6	0.869924
14	8	7	0.840968
14	8	8	0.836936
14	8	9	0.867637
14	8	10	0.87101
14	8	11	0.912958
14	8	12	0.844381
14	8	13	0.870316
14	8	14	0.903144
14	8	15	0.869493
14	8	16	0.910447
14	8	17	0.925134
14	8	18	0.888618
14	8	19	0.938794
15	8	0	0.883824
15	8	1	0.920748
15	8	2	0.886825
15	8	3	0.883701
15	8	4	0.929616
15	8	5	0.909965
15	8	6	0.905778
15	8	7	0.926256
15	8	8	0.892623
15	8	9	0.881795
15	8	10	0.84191
15	8	11	0.906428
15	8	12	0.942087
15	8	13	0.876341
15	8	14	0.876244
15	8	15	0.872156
15	8	16	0.88875
15	8	17	0.897521
15	8	18	0.943034
15	8	19	0.871187
5	9	0	0.861461
5	9	1	0.916679
5	9	2	0.886215
5	9	3	0.826951
5	9	4	0.891138
5	9	5	0.835686
5	9	6	0.828207
5	9	7	0.85649
5	9	8	0.820884
5	9	9	0.915581
5	9	10	0.82344
5	9	11	0.900691
5	9	12	0.852356
5	9	13	0.909469
5	9	14	0.918161
5	9	15	0.862806
5	9	16	0.931248
5	9	17	0.892534
5	9	18	0.849336
5	9	19	0.872296
6	9	0	0.891306
6	9	1	0.914258
6	9	2	0.830642
6	9	3	0.867366
6	9	4	0.83504
6	9	5	0.873966
6	9	6	0.941082
6	9	7	0.863025
6	9	8	0.859134
6	9	9	0.873106
6	9	10	0.883889
6	9	11	0.873208
6	9	12	0.86095
6	9	13	0.867023
6	9	14	0.882372
6	9	15	0.865202
6	9	16	0.900303
6	9	17	0.871515
6	9	18	0.884585
6	9	19	0.881924
7	9	0	0.844107
7	9	1	0.889023
7	9	2	0.860557
7	9	3	0.895608
7	9	4	0.931782
7	9	5	0.883953
7	9	6	0.857707
7	9	7	0.850995
7	9	8	0.885983
7	9	9	0.90954
7	9	10	0.869369
7	9	11	0.871337
7	9	12	0.842188
7	9	13	0.903523
7	9	14	0.84302
7	9	15	0.89679
7	9	16	0.93068
7	9	17	0.859926
7	9	18	0.849798
7	9	19	0.868485
8	9	0	0.850725
8	9	1	0.898488
8	9	2	0.898954
8	9	3	0.874585
8	9	4	0.879975
8	9	5	0.911986
8	9	6	0.890289
8	9	7	0.888124
8	9	8	0.923597
8	9	9	0.897542
8	9	10	0.923028
8	9	11	0.831487
8	9	12	0.888618
8	9	13	0.853934
8	9	14	0.897965
8	9	15	0.89783
8	9	16	0.793404
8	9	17	0.838547
8	9	18	0.923205
8	9	19	0.877814
9	9	0	0.898804
9	9	1	0.860904
9	9	2	0.880526
9	9	3	0.908005
9	9	4	0.87523
9	9	5	0.865501
9	9	6	0.9027
9	9	7	0.882121
9	9	8	0.875882
9	9	9	0.937551
9	9	10	0.940911
9	9	11	0.889909
9	9	12	0.916213
9	9	13	0.897744
9	9	14	0.890779
9	9	15	0.853155
9	9	16	0.860147
9	9	17	0.885472
9	9	18	0.899042
9	9	19	0.886951
10	9	0	0.883953
10	9	1	0.916843
10	9	2	0.892422
10	9	3	0.838627
10	9	4	0.839323
10	9	5	0.883889
10	9	6	0.86697
10	9	7	0.90087
10	9	8	0.908583
10	9	9	0.861667
10	9	10	0.863826
10	9	11	0.861209
10	9	12	0.859055
10	9	13	0.818577
10	9	14	0.888722
10	9	15	0.894948
10	9	16	0.927306
10	9	17	0.881299
10	9	18	0.845041
10	9	19	0.841972
11	9	0	0.892701
11	9	1	0.858114
11	9	2	0.917565
11	9	3	0.9239
11	9	4	0.845278
11	9	5	0.912861
11	9	6	0.879108
11	9	7	0.880504
11	9	8	0.892197
11	9	9	0.89073
11	9	10	0.857041
11	9	11	0.907521
11	9	12	0.886035
11	9	13	0.910849
11	9	14	0.882048
11	9	15	0.880125
11	9	16	0.857247
11	9	17	0.895
11	9	18	0.900384
11	9	19	0.920147
12	9	0	0.915033
12	9	1	0.931986
12	9	2	0.894731
12	9	3	0.921444
12	9	4	0.900108
12	9	5	0.89096
12	9	6	0.886481
12	9	7	0.868724
12	9	8	0.909949
12	9	9	0.894415
12	9	10	0.86144
12	9	11	0.906175
12	9	12	0.896702
12	9	13	0.860274
12	9	14	0.893128
12	9	15	0.82594
12	9	16	0.829013
12	9	17	0.863182
12	9	18	0.915288
12	9	19	0.866654
13	9	0	0.89296
13	9	1	0.91315
13	9	2	0.89436
13	9	3	0.8825
13	9	4	0.886471
13	9	5	0.883536
13	9	6	0.860308
13	9	7	0.939245
13	9	8	0.924269
13	9	9	0.888089
13	9	10	0.881805
13	9	11	0.900793
13	9	12	0.868482
13	9	13	0.899481
13	9	14	0.890968
13	9	15	0.879994
13	9	16	0.874681
13	9	17	0.913845
13	9	18	0.88598
13	9	19	0.905796
14	9	0	0.921486
14	9	1	0.932422
14	9	2	0.910427
14	9	3	0.909188
14	9	4	0.912045
14	9	5	0.868355
14	9	6	0.916533
14	9	7	0.888584
14	9	8	0.912433
14	9	9	0.922505
14	9	10	0.904808
14	9	11	0.83925
14	9	12	0.926085
14	9	13	0.88237
14	9	14	0.924359
14	9	15	0.868156
14	9	16	0.909975
14	9	17	0.922806
14	9	18	0.884463
14	9	19	0.918933
15	9	0	0.877356
15	9	1	0.888471
15	9	2	0.92523
15	9	3	0.894495
15	9	4	0.854514
15	9	5	0.938554
15	9	6	0.928409
15	9	7	0.921871
15	9	8	0.910849
15	9	9	0.925802
15	9	10	0.899693
15	9	11	0.835909
15	9	12	0.898408
15	9	13	0.913119
15	9	14	0.850144
15	9	15	0.894934
15	9	16	0.919715
15	9	17	0.875485
15	9	18	0.854125
15	9	19	0.873189
5	10	0	0.859157
5	10	1	0.867523
5	10	2	0.877863
5	10	3	0.890194
5	10	4	0.898028
5	10	5	0.90699
5	10	6	0.864265
5	10	7	0.882753
5	10	8	0.872558
5	10	9	0.925914
5	10	10	0.91055
5	10	11	0.895638
5	10	12	0.911288
5	10	13	0.886155
5	10	14	0.924167
5	10	15	0.929164
5	10	16	0.888124
5	10	17	0.85516
5	10	18	0.882142
5	10	19	0.86878
6	10	0	0.859926
6	10	1	0.916926
6	10	2	0.876745
6	10	3	0.910849
6	10	4	0.898283
6	10	5	0.945632
6	10	6	0.892155
6	10	7	0.916124
6	10	8	0.875359
6	10	9	0.880125
6	10	10	0.925122
6	10	11	0.88877
6	10	12	0.919763
6	10	13	0.878053
6	10	14	0.901692
6	10	15	0.883962
6	10	16	0.909315
6	10	17	0.888009
6	10	18	0.851614
6	10	19	0.929795
7	10	0	0.798977
7	10	1	0.873297
7	10	2	0.89714
7	10	3	0.859487
7	10	4	0.853561
7	10	5	0.913023
7	10	6	0.827737
7	10	7	0.906933
7	10	8	0.836856
7	10	9	0.81678
7	10	10	0.887615
7	10	11	0.836983
7	10	12	0.820255
7	10	13	0.860032
7	10	14	0.89847
7	10	15	0.899349
7	10	16	0.888598
7	10	17	0.902323
7	10	18	0.951193
7	10	19	0.879195
8	10	0	0.830191
8	10	1	0.858158
8	10	2	0.872525
8	10	3	0.890545
8	10	4	0.906433
8	10	5	0.871389
8	10	6	0.889009
8	10	7	0.921282
8	10	8	0.928343
8	10	9	0.885713
8	10	10	0.832157
8	10	11	0.89744
8	10	12	0.893485
8	10	13	0.928838
8	10	14	0.859134
8	10	15	0.855841
8	10	16	0.901648
8	10	17	0.846218
8	10	18	0.857419
8	10	19	0.88231
9	10	0	0.905688
9	10	1	0.912929
9	10	2	0.908808
9	10	3	0.894302
9	10	4	0.930089
9	10	5	0.896136
9	10	6	0.930301
9	10	7	0.923012
9	10	8	0.898662
9	10	9	0.880467
9	10	10	0.920961
9	10	11	0.880029
9	10	12	0.889614
9	10	13	0.842262
9	10	14	0.877244
9	10	15	0.888598
9	10	16	0.910662
9	10	17	0.913202
9	10	18	0.88231
9	10	19	0.910256
10	10	0	0.899247
10	10	1	0.870935
10	10	2	0.897055
10	10	3	0.858304
10	10	4	0.855542
10	10	5	0.885723
10	10	6	0.927558
10	10	7	0.885092
10	10	8	0.88408
10	10	9	0.919561
10	10	10	0.890399
10	10	11	0.914571
10	10	12	0.886816
10	10	13	0.912226
10	10	14	0.961557
10	10	15	0.900763
10	10	16	0.914891
10	10	17	0.878965
10	10	18	0.889629
10	10	19	0.870429
11	10	0	0.861082
11	10	1	0.832692
11	10	2	0.870177
11	10	3	0.842882
11	10	4	0.921263
11	10	5	0.926707
11	10	6	0.892623
11	10	7	0.878929
11	10	8	0.900674
11	10	9	0.911607
11	10	10	0.895251
11	10	11	0.901198
11	10	12	0.854701
11	10	13	0.92385
11	10	14	0.914276
11	10	15	0.932171
11	10	16	0.879524
11	10	17	0.912661
11	10	18	0.870761
11	10	19	0.922273
12	10	0	0.960932
12	10	1	0.852999
12	10	2	0.894235
12	10	3	0.945516
12	10	4	0.895076
12	10	5	0.885983
12	10	6	0.906398
12	10	7	0.871448
12	10	8	0.914529
12	10	9	0.882429
12	10	10	0.936795
12	10	11	0.899672
12	10	12	0.854187
12	10	13	0.889341
12	10	14	0.927774
12	10	15	0.877255
12	10	16	0.895365
12	10	17	0.952955
12	10	18	0.878181
12	10	19	0.903163
13	10	0	0.912884
13	10	1	0.933131
13	10	2	0.909611
13	10	3	0.867251
13	10	4	0.873335
13	10	5	0.835128
13	10	6	0.921029
13	10	7	0.905859
13	10	8	0.896702
13	10	9	0.898463
13	10	10	0.909413
13	10	11	0.898267
13	10	12	0.874092
13	10	13	0.904932
13	10	14	0.93471
13	10	15	0.915098
13	10	16	0.899733
13	10	17	0.896537
13	10	18	0.912092
13	10	19	0.936616
14	10	0	0.866717
14	10	1	0.898994
14	10	2	0.910344
14	10	3	0.896134
14	10	4	0.849178
14	10	5	0.879524
14	10	6	0.901016
14	10	7	0.872558
14	10	8	0.890669
14	10	9	0.904932
14	10	10	0.914908
14	10	11	0.851631
14	10	12	0.84782
14	10	13	0.90807
14	10	14	0.929929
14	10	15	0.914098
14	10	16	0.889149
14	10	17	0.903165
14	10	18	0.925915
14	10	19	0.908005
15	10	0	0.828838
15	10	1	0.936936
15	10	2	0.855832
15	10	3	0.900057
15	10	4	0.912486
15	10	5	0.896906
15	10	6	0.933654
15	10	7	0.906686
15	10	8	0.941951
15	10	9	0.914643
15	10	10	0.869747
15	10	11	0.889388
15	10	12	0.901479
15	10	13	0.894517
15	10	14	0.899475
15	10	15	0.91527
15	10	16	0.898305
15	10	17	0.920304
15	10	18	0.92271
15	10	19	0.880756
5	11	0	0.848788
5	11	1	0.907144
5	11	2	0.881742
5	11	3	0.893023
5	11	4	0.865846
5	11	5	0.887584
5	11	6	0.855841
5	11	7	0.860956
5	11	8	0.897998
5	11	9	0.88809
5	11	10	0.900851
5	11	11	0.831699
5	11	12	0.887835
5	11	13	0.895735
5	11	14	0.843561
5	11	15	0.880849
5	11	16	0.910975
5	11	17	0.902506
5	11	18	0.838769
5	11	19	0.863462
6	11	0	0.867475
6	11	1	0.868619
6	11	2	0.857753
6	11	3	0.908449
6	11	4	0.926673
6	11	5	0.895076
6	11	6	0.926309
6	11	7	0.88117
6	11	8	0.870633
6	11	9	0.907386
6	11	10	0.929148
6	11	11	0.918932
6	11	12	0.928822
6	11	13	0.901499
6	11	14	0.849447
6	11	15	0.907899
6	11	16	0.881387
6	11	17	0.816189
6	11	18	0.894223
6	11	19	0.917781
7	11	0	0.852351
7	11	1	0.92351
7	11	2	0.866275
7	11	3	0.905606
7	11	4	0.914138
7	11	5	0.83785
7	11	6	0.837914
7	11	7	0.916047
7	11	8	0.925408
7	11	9	0.907817
7	11	10	0.863405
7	11	11	0.868534
7	11	12	0.882428
7	11	13	0.918543
7	11	14	0.902317
7	11	15	0.887204
7	11	16	0.924398
7	11	17	0.841843
7	11	18	0.844889
7	11	19	0.8919
8	11	0	0.916212
8	11	1	0.917691
8	11	2	0.870687
8	11	3	0.900294
8	11	4	0.841211
8	11	5	0.920322
8	11	6	0.872296
8	11	7	0.897254
8	11	8	0.880243
8	11	9	0.875545
8	11	10	0.897013
8	11	11	0.919164
8	11	12	0.882437
8	11	13	0.87814
8	11	14	0.920505
8	11	15	0.890202
8	11	16	0.909342
8	11	17	0.89746
8	11	18	0.906001
8	11	19	0.906933
9	11	0	0.88546
9	11	1	0.911919
9	11	2	0.933384
9	11	3	0.916154
9	11	4	0.829848
9	11	5	0.899733
9	11	6	0.892436
9	11	7	0.844031
9	11	8	0.893215
9	11	9	0.911692
9	11	10	0.922904
9	11	11	0.86184
9	11	12	0.878257
9	11	13	0.894984
9	11	14	0.853049
9	11	15	0.913896
9	11	16	0.891179
9	11	17	0.911886
9	11	18	0.901901
9	11	19	0.929234
10	11	0	0.939066
10	11	1	0.889023
10	11	2	0.835465
10	11	3	0.937275
10	11	4	0.908397
10	11	5	0.84164
10	11	6	0.901341
10	11	7	0.893582
10	11	8	0.874633
10	11	9	0.890833
10	11	10	0.9075
10	11	11	0.915743
10	11	12	0.867815
10	11	13	0.903207
10	11	14	0.916545
10	11	15	0.934172
10	11	16	0.890399
10	11	17	0.873065
10	11	18	0.90807
10	11	19	0.916418
11	11	0	0.901879
11	11	1	0.857879
11	11	2	0.91388
11	11	3	0.904176
11	11	4	0.924534
11	11	5	0.870025
11	11	6	0.925953
11	11	7	0.927179
11	11	8	0.88003
11	11	9	0.928663
11	11	10	0.908681
11	11	11	0.894317
11	11	12	0.902786
11	11	13	0.875779
11	11	14	0.885404
11	11	15	0.9239
11	11	16	0.912391
11	11	17	0.886192
11	11	18	0.943498
11	11	19	0.884646
12	11	0	0.905165
12	11	1	0.911692
12	11	2	0.861203
12	11	3	0.88518
12	11	4	0.889009
12	11	5	0.863953
12	11	6	0.901047
12	11	7	0.912065
12	11	8	0.926309
12	11	9	0.854299
12	11	10	0.849359
12	11	11	0.92119
12	11	12	0.856204
12	11	13	0.874598
12	11	14	0.912359
12	11	15	0.867753
12	11	16	0.901785
12	11	17	0.873966
12	11	18	0.906553
12	11	19	0.905026
13	11	0	0.906889
13	11	1	0.911209
13	11	2	0.874301
13	11	3	0.866538
13	11	4	0.875454
13	11	5	0.893656
13	11	6	0.899649
13	11	7	0.917334
13	11	8	0.879741
13	11	9	0.907394
13	11	10	0.852636
13	11	11	0.906812
13	11	12	0.855823
13	11	13	0.92048
13	11	14	0.887102
13	11	15	0.916055
13	11	16	0.910217
13	11	17	0.872399
13	11	18	0.924398
13	11	19	0.901615
14	11	0	0.875612
14	11	1	0.87
14	11	2	0.923409
14	11	3	0.891809
14	11	4	0.938944
14	11	5	0.905417
14	11	6	0.898236
14	11	7	0.913462
14	11	8	0.869242
14	11	9	0.907411
14	11	10	0.907852
14	11	11	0.883669
14	11	12	0.929361
14	11	13	0.893938
14	11	14	0.910424
14	11	15	0.936869
14	11	16	0.914385
14	11	17	0.910481
14	11	18	0.876439
14	11	19	0.942523
15	11	0	0.925375
15	11	1	0.914007
15	11	2	0.88809
15	11	3	0.894949
15	11	4	0.854757
15	11	5	0.89449
15	11	6	0.898976
15	11	7	0.967704
15	11	8	0.914444
15	11	9	0.886869
15	11	10	0.895383
15	11	11	0.88303
15	11	12	0.9283
15	11	13	0.910574
15	11	14	0.911836
15	11	15	0.860119
15	11	16	0.867251
15	11	17	0.94438
15	11	18	0.918049
15	11	19	0.912631
5	12	0	0.89179
5	12	1	0.920954
5	12	2	0.864181
5	12	3	0.906995
5	12	4	0.883827
5	12	5	0.891046
5	12	6	0.886288
5	12	7	0.931185
5	12	8	0.811469
5	12	9	0.889502
5	12	10	0.87616
5	12	11	0.893851
5	12	12	0.881378
5	12	13	0.897604
5	12	14	0.884843
5	12	15	0.90372
5	12	16	0.919968
5	12	17	0.937021
5	12	18	0.916737
5	12	19	0.973827
6	12	0	0.9008
6	12	1	0.859567
6	12	2	0.862846
6	12	3	0.829734
6	12	4	0.898462
6	12	5	0.942796
6	12	6	0.918573
6	12	7	0.887436
6	12	8	0.88452
6	12	9	0.908273
6	12	10	0.950952
6	12	11	0.927071
6	12	12	0.847296
6	12	13	0.908808
6	12	14	0.885175
6	12	15	0.92267
6	12	16	0.901682
6	12	17	0.88636
6	12	18	0.885856
6	12	19	0.877825
7	12	0	0.943938
7	12	1	0.898789
7	12	2	0.904726
7	12	3	0.87404
7	12	4	0.925161
7	12	5	0.902764
7	12	6	0.937436
7	12	7	0.864571
7	12	8	0.94652
7	12	9	0.914161
7	12	10	0.925675
7	12	11	0.903207
7	12	12	0.863928
7	12	13	0.932239
7	12	14	0.93868
7	12	15	0.936454
7	12	16	0.912731
7	12	17	0.910875
7	12	18	0.890757
7	12	19	0.871209
8	12	0	0.872812
8	12	1	0.871667
8	12	2	0.928697
8	12	3	0.907944
8	12	4	0.909965
8	12	5	0.955563
8	12	6	0.902015
8	12	7	0.936388
8	12	8	0.873846
8	12	9	0.878387
8	12	10	0.887376
8	12	11	0.890926
8	12	12	0.916046
8	12	13	0.920601
8	12	14	0.927005
8	12	15	0.905655
8	12	16	0.892264
8	12	17	0.856416
8	12	18	0.943104
8	12	19	0.855272
9	12	0	0.976956
9	12	1	0.900533
9	12	2	0.855606
9	12	3	0.88377
9	12	4	0.939515
9	12	5	0.876716
9	12	6	0.854244
9	12	7	0.844171
9	12	8	0.916674
9	12	9	0.901249
9	12	10	0.936111
9	12	11	0.904223
9	12	12	0.953003
9	12	13	0.873444
9	12	14	0.92368
9	12	15	0.901566
9	12	16	0.929234
9	12	17	0.898488
9	12	18	0.881251
9	12	19	0.89767
10	12	0	0.912232
10	12	1	0.815984
10	12	2	0.917348
10	12	3	0.945269
10	12	4	0.907755
10	12	5	0.917194
10	12	6	0.858618
10	12	7	0.936279
10	12	8	0.906559
10	12	9	0.921997
10	12	10	0.949179
10	12	11	0.902638
10	12	12	0.909667
10	12	13	0.889088
10	12	14	0.914891
10	12	15	0.858675
10	12	16	0.889388
10	12	17	0.874078
10	12	18	0.900682
10	12	19	0.870682
11	12	0	0.920228
11	12	1	0.928333
11	12	2	0.896576
11	12	3	0.939119
11	12	4	0.933095
11	12	5	0.919924
11	12	6	0.842475
11	12	7	0.88178
11	12	8	0.919671
11	12	9	0.906053
11	12	10	0.873699
11	12	11	0.937121
11	12	12	0.949672
11	12	13	0.882373
11	12	14	0.909442
11	12	15	0.885849
11	12	16	0.904223
11	12	17	0.934707
11	12	18	0.913961
11	12	19	0.847399
12	12	0	0.89821
12	12	1	0.898849
12	12	2	0.867902
12	12	3	0.923617
12	12	4	0.854722
12	12	5	0.894362
12	12	6	0.913327
12	12	7	0.906246
12	12	8	0.862047
12	12	9	0.928036
12	12	10	0.875341
12	12	11	0.929201
12	12	12	0.89279
12	12	13	0.875978
12	12	14	0.932108
12	12	15	0.92048
12	12	16	0.944889
12	12	17	0.883258
12	12	18	0.916562
12	12	19	0.868272
13	12	0	0.907268
13	12	1	0.933821
13	12	2	0.879596
13	12	3	0.904555
13	12	4	0.930137
13	12	5	0.89821
13	12	6	0.910837
13	12	7	0.86803
13	12	8	0.858222
13	12	9	0.931153
13	12	10	0.883322
13	12	11	0.869241
13	12	12	0.881103
13	12	13	0.924816
13	12	14	0.927955
13	12	15	0.858362
13	12	16	0.858121
13	12	17	0.926546
13	12	18	0.861456
13	12	19	0.880382
14	12	0	0.928532
14	12	1	0.888953
14	12	2	0.949167
14	12	3	0.873939
14	12	4	0.888744
14	12	5	0.920379
14	12	6	0.985392
14	12	7	0.906237
14	12	8	0.906466
14	12	9	0.859374
14	12	10	0.89024
14	12	11	0.912617
14	12	12	0.906939
14	12	13	0.923913
14	12	14	0.930971
14	12	15	0.907824
14	12	16	0.874934
14	12	17	0.917348
14	12	18	0.915361
14	12	19	0.936769
15	12	0	0.874345
15	12	1	0.932143
15	12	2	0.933179
15	12	3	0.916426
15	12	4	0.938687
15	12	5	0.941921
15	12	6	0.88863
15	12	7	0.908779
15	12	8	0.921725
15	12	9	0.939269
15	12	10	0.90683
15	12	11	0.918837
15	12	12	0.88199
15	12	13	0.894065
15	12	14	0.885726
15	12	15	0.909015
15	12	16	0.916843
15	12	17	0.912996
15	12	18	0.913276
15	12	19	0.924649
5	13	0	0.898431
5	13	1	0.90422
5	13	2	0.861082
5	13	3	0.898155
5	13	4	0.908019
5	13	5	0.921333
5	13	6	0.853283
5	13	7	0.922039
5	13	8	0.888825
5	13	9	0.898506
5	13	10	0.942426
5	13	11	0.917718
5	13	12	0.880653
5	13	13	0.906939
5	13	14	0.907032
5	13	15	0.923227
5	13	16	0.815611
5	13	17	0.898849
5	13	18	0.897797
5	13	19	0.927901
6	13	0	0.877576
6	13	1	0.920349
6	13	2	0.847048
6	13	3	0.936964
6	13	4	0.914697
6	13	5	0.924828
6	13	6	0.890355
6	13	7	0.875991
6	13	8	0.867524
6	13	9	0.926638
6	13	10	0.859413
6	13	11	0.921614
6	13	12	0.940455
6	13	13	0.926888
6	13	14	0.914823
6	13	15	0.839055
6	13	16	0.899293
6	13	17	0.923175
6	13	18	0.929922
6	13	19	0.929422
7	13	0	0.879104
7	13	1	0.925556
7	13	2	0.95023
7	13	3	0.895355
7	13	4	0.925389
7	13	5	0.824217
7	13	6	0.87384
7	13	7	0.957247
7	13	8	0.877313
7	13	9	0.88644
7	13	10	0.921281
7	13	11	0.931855
7	13	12	0.852398
7	13	13	0.879744
7	13	14	0.914008
7	13	15	0.893425
7	13	16	0.866113
7	13	17	0.91867
7	13	18	0.883953
7	13	19	0.902511
8	13	0	0.862536
8	13	1	0.918954
8	13	2	0.947509
8	13	3	0.948662
8	13	4	0.910047
8	13	5	0.901452
8	13	6	0.88265
8	13	7	0.906018
8	13	8	0.942321
8	13	9	0.899314
8	13	10	0.906237
8	13	11	0.933251
8	13	12	0.924143
8	13	13	0.925838
8	13	14	0.953865
8	13	15	0.895711
8	13	16	0.919671
8	13	17	0.875177
8	13	18	0.962442
8	13	19	0.901901
9	13	0	0.919722
9	13	1	0.930499
9	13	2	0.905041
9	13	3	0.884295
9	13	4	0.919216
9	13	5	0.919388
9	13	6	0.914414
9	13	7	0.92202
9	13	8	0.865756
9	13	9	0.910426
9	13	10	0.90649
9	13	11	0.924483
9	13	12	0.930354
9	13	13	0.950182
9	13	14	0.901054
9	13	15	0.91527
9	13	16	0.901839
9	13	17	0.900956
9	13	18	0.860147
9	13	19	0.893232
10	13	0	0.881512
10	13	1	0.923519
10	13	2	0.914891
10	13	3	0.890008
10	13	4	0.928838
10	13	5	0.901301
10	13	6	0.895439
10	13	7	0.934923
10	13	8	0.918806
10	13	9	0.900691
10	13	10	0.91154
10	13	11	0.918573
10	13	12	0.884421
10	13	13	0.884358
10	13	14	0.916406
10	13	15	0.89156
10	13	16	0.908554
10	13	17	0.927269
10	13	18	0.948237
10	13	19	0.895527
11	13	0	0.936455
11	13	1	0.882682
11	13	2	0.89002
11	13	3	0.880879
11	13	4	0.931943
11	13	5	0.883797
11	13	6	0.882524
11	13	7	0.866576
11	13	8	0.875894
11	13	9	0.896719
11	13	10	0.922124
11	13	11	0.885091
11	13	12	0.853688
11	13	13	0.913877
11	13	14	0.889987
11	13	15	0.950435
11	13	16	0.858999
11	13	17	0.857032
11	13	18	0.888182
11	13	19	0.894428
12	13	0	0.90833
12	13	1	0.900177
12	13	2	0.927017
12	13	3	0.907318
12	13	4	0.916672
12	13	5	0.890483
12	13	6	0.941923
12	13	7	0.926546
12	13	8	0.910849
12	13	9	0.920354
12	13	10	0.891465
12	13	11	0.907336
12	13	12	0.884927
12	13	13	0.916941
12	13	14	0.931982
12	13	15	0.873352
12	13	16	0.91017
12	13	17	0.859925
12	13	18	0.883195
12	13	19	0.958847
13	13	0	0.84136
13	13	1	0.919589
13	13	2	0.961035
13	13	3	0.906763
13	13	4	0.940345
13	13	5	0.887355
13	13	6	0.93409
13	13	7	0.858296
13	13	8	0.860536
13	13	9	0.882437
13	13	10	0.900793
13	13	11	0.9399
13	13	12	0.915298
13	13	13	0.908393
13	13	14	0.880667
13	13	15	0.90156
13	13	16	0.865699
13	13	17	0.931153
13	13	18	0.922544
13	13	19	0.948673
14	13	0	0.855372
14	13	1	0.948366
14	13	2	0.861077
14	13	3	0.900491
14	13	4	0.907398
14	13	5	0.89714
14	13	6	0.93149
14	13	7	0.912677
14	13	8	0.860269
14	13	9	0.90924
14	13	10	0.899481
14	13	11	0.936705
14	13	12	0.907186
14	13	13	0.92929
14	13	14	0.92411
14	13	15	0.96636
14	13	16	0.935606
14	13	17	0.86306
14	13	18	0.935404
14	13	19	0.893961
15	13	0	0.861796
15	13	1	0.926383
15	13	2	0.907394
15	13	3	0.925
15	13	4	0.917494
15	13	5	0.870912
15	13	6	0.879724
15	13	7	0.944252
15	13	8	0.885295
15	13	9	0.924364
15	13	10	0.937879
15	13	11	0.935152
15	13	12	0.919461
15	13	13	0.924103
15	13	14	0.904662
15	13	15	0.942851
15	13	16	0.894287
15	13	17	0.882692
15	13	18	0.924744
15	13	19	0.936408
5	14	0	0.939697
5	14	1	0.92061
5	14	2	0.866068
5	14	3	0.842687
5	14	4	0.869672
5	14	5	0.917417
5	14	6	0.905354
5	14	7	0.858043
5	14	8	0.891634
5	14	9	0.885278
5	14	10	0.897778
5	14	11	0.896728
5	14	12	0.925069
5	14	13	0.90219
5	14	14	0.914927
5	14	15	0.919891
5	14	16	0.923131
5	14	17	0.918446
[truncated: 422 more rows]
