# Supplementary material for: Precise Prediction of Calpain Cleavage Sites and Their Aberrance Caused by Mutations in Cancer
Source: Front Genet. 2019 Aug 8;10:715. doi: 10.3389/fgene.2019.00715 (PMC6694742; doi:10.3389/fgene.2019.00715)
Supplement: Table S3 — The hyperparameters and model structure of DeepCalpain adjusted by PSO algorithm. [file Table_3.xlsx]

## Sheet: Model_hyperparameters
Table S3 - The hyperparameters and model structure of DeepCalpain adjusted by PSO algorithm.
# Sub-model Parameters	#Sub-model 1		#Sub-model 2		#Sub-model 3		#Sub-model 4
Feature	AAC		PSSM		CKSAAP		BE
Input neuro number	297		38		20		32
Input kernel initializer	glorot_uniform		uniform		zero		lecun_uniform
Input bias initializer	uniform		uniform		glorot_normal		zero
Input activation function	tanh		linear		tanh		softmax
Input dropout rate	0.5		0.900247		0.94996		0.866933
Hidden layers number	1		5		1		1
Hidden neuro number	500		126		488		500
Hidden kernel initializer	he_uniform		glorot_normal		zero		zero
Hidden bias initializer	zero		uniform		uniform		uniform
Hidden activation function	linear		linear		selu		softsign
Hidden dropout rate	0.788418		0		0.5		0.124094
# Main Model Parameters	Values
#Merge all sub-models to a flatten layer
Hidden layers number	1
Hidden neuro number	20
Hidden kernel initializer	uniform
Hidden bias initializer	he_normal
Hidden activation function	softsign
Hidden dropout rate	0.433043
Output kernel initializer	he_normal
Output bias initializer	normal
Output activation function	softmax
Optimizer	Adadelta
batch size	155
Early stopping	patience=20
